# Supplementary material for: A digital twin for DNA data storage based on comprehensive quantification of errors and biases
Source: Nat Commun. 2023 Sep 27;14:6026. doi: 10.1038/s41467-023-41729-1 (PMC10533828; doi:10.1038/s41467-023-41729-1)
Supplement: Supplementary file 4 — Source Data [file 41467_2023_41729_MOESM4_ESM.xlsx]

## Sheet: Exp. overview
Experiment group	Experiment type	Experiment name	# Sequences	# Reads	# Paired reads	Mean coverage	Analysis: reads used	Analysis: #match	Analysis: match%	Analysis: #partial	Analysis: partial%	Analysis: #nonmatch	Analysis: nonmatch%
Aging	experimental	0a_Genscript_GCall	12472	2147094	1073547	86.0766	2000000	1972320	98.62	9346	0.47	18334	0.92
Aging	experimental	0a_Genscript_GCfix	12402	2364188	1182094	95.3148	2000000	1958500	97.92	19302	0.97	22198	1.11
Aging	experimental	0a_Twist_GCall	12000	2334482	1167241	97.2701	2000000	1981226	99.06	5249	0.26	13525	0.68
Aging	experimental	0a_Twist_GCfix	12000	1928408	964204	80.3503	1928408	1909416	99.02	5204	0.27	13788	0.71
Aging	experimental	0b_Genscript_GCall	12472	1889210	944605	75.7381	1889210	1857253	98.31	12592	0.67	19365	1.03
Aging	experimental	0b_Genscript_GCfix	12402	2298316	1149158	92.6591	2000000	1957261	97.86	21964	1.1	20775	1.04
Aging	experimental	0b_Twist_GCall	12000	2493088	1246544	103.879	2000000	1979316	98.97	5709	0.29	14975	0.75
Aging	experimental	0b_Twist_GCfix	12000	2123834	1061917	88.4931	2000000	1980107	99.01	5373	0.27	14520	0.73
Aging	experimental	2d_Genscript_GCall	12472	1974614	987307	79.1619	1974614	1939708	98.23	13807	0.7	21099	1.07
Aging	experimental	2d_Genscript_GCfix	12402	2117208	1058604	85.3575	2000000	1953179	97.66	22415	1.12	24406	1.22
Aging	experimental	2d_Twist_GCall	12000	2029400	1014700	84.5583	2000000	1979550	98.98	5882	0.29	14568	0.73
Aging	experimental	2d_Twist_GCfix	12000	2234736	1117368	93.114	2000000	1977982	98.9	6148	0.31	15870	0.79
Aging	experimental	4d_Genscript_GCall	12472	2209586	1104793	88.5819	2000000	1960976	98.05	15920	0.8	23104	1.16
Aging	experimental	4d_Genscript_GCfix	12402	2163846	1081923	87.2378	2000000	1938468	96.92	32892	1.64	28640	1.43
Aging	experimental	4d_Twist_GCall	12000	1954024	977012	81.4177	1954024	1932876	98.92	5409	0.28	15739	0.81
Aging	experimental	4d_Twist_GCfix	12000	2346344	1173172	97.7643	2000000	1975731	98.79	6859	0.34	17410	0.87
Aging	experimental	7d_Genscript_GCall	12472	2212120	1106060	88.6835	2000000	1947429	97.37	21269	1.06	31302	1.57
Aging	experimental	7d_Genscript_GCfix	12402	2283496	1141748	92.0616	2000000	1937860	96.89	33171	1.66	28969	1.45
Aging	experimental	7d_Twist_GCall	12000	2374336	1187168	98.9307	2000000	1975789	98.79	6030	0.3	18181	0.91
Aging	experimental	7d_Twist_GCfix	12000	2256450	1128225	94.0187	2000000	1970778	98.54	7866	0.39	21356	1.07
PCR	experimental	10c_Genscript_GCfix	12402	2436618	1218309	98.2349	2000000	1943625	97.18	30244	1.51	26131	1.31
PCR	experimental	15c_Genscript_GCall	12472	3431818	1715909	137.581	2000000	1945270	97.26	26603	1.33	28127	1.41
PCR	experimental	15c_Genscript_GCfix	12402	2578382	1289191	103.95	2000000	1932494	96.62	37321	1.87	30185	1.51
PCR	experimental	15c_Twist_GCall	12000	1973700	986850	82.2375	1973700	1956716	99.14	5141	0.26	11843	0.6
PCR	experimental	15c_Twist_GCfix	12000	1607358	803679	66.9732	1607358	1593342	99.13	4096	0.25	9920	0.62
PCR	experimental	20c_Genscript_GCall	12472	2623136	1311568	105.161	2000000	1955620	97.78	21546	1.08	22834	1.14
PCR	experimental	20c_Genscript_GCfix	12402	2920680	1460340	117.75	2000000	1933059	96.65	35323	1.77	31618	1.58
PCR	experimental	25c_Genscript_GCall	12472	2566636	1283318	102.896	2000000	1953397	97.67	21955	1.1	24648	1.23
PCR	experimental	25c_Genscript_GCfix	12402	3016502	1508251	121.614	2000000	1920165	96.01	43215	2.16	36620	1.83
PCR	experimental	30c_Genscript_GCall	12472	2590836	1295418	103.866	2000000	1931349	96.57	28075	1.4	40576	2.03
PCR	experimental	30c_Twist_GCall	12000	1492300	746150	62.1792	1492300	1477154	98.99	4058	0.27	11088	0.74
PCR	experimental	30c_Twist_GCfix	12000	1501138	750569	62.5474	1501138	1486978	99.06	3834	0.26	10326	0.69
PCR	experimental	45c_Twist_GCall	12000	1379566	689783	57.4819	1379566	1366492	99.05	3641	0.26	9433	0.68
PCR	experimental	45c_Twist_GCfix	12000	1365758	682879	56.9066	1365758	1352882	99.06	3916	0.29	8960	0.66
PCR	experimental	60c_Twist_GCall	12000	2265918	1132959	94.4133	2000000	1976448	98.82	6055	0.3	17497	0.87
PCR	experimental	60c_Twist_GCfix	12000	1741678	870839	72.5699	1741678	1722902	98.92	5055	0.29	13721	0.79
PCR	experimental	75c_Twist_GCall	12000	1714608	857304	71.442	1714608	1693283	98.76	5150	0.3	16175	0.94
PCR	experimental	75c_Twist_GCfix	12000	1616350	808175	67.3479	1616350	1596392	98.77	5045	0.31	14913	0.92
PCR	experimental	90c_Twist_GCall	12000	1487294	743647	61.9706	1487294	1470587	98.88	4290	0.29	12417	0.83
PCR	experimental	90c_Twist_GCfix	12000	1480756	740378	61.6982	1480756	1463154	98.81	4678	0.32	12924	0.87
DoT	external	Bunny_F1	12000	1682166	841083	70.0902	1682166	1646912	97.9	15409	0.92	19845	1.18
DoT	external	Bunny_F2	12000	1776106	888053	74.0044	1776106	1734246	97.64	17057	0.96	24803	1.4
DoT	external	Bunny_F3	12000	1980518	990259	82.5216	1980518	1915604	96.72	23436	1.18	41478	2.09
DoT	external	Bunny_F4	12000	1818212	909106	75.7588	1818212	1769992	97.35	17150	0.94	31070	1.71
DoT	external	Bunny_F5	12000	7808530	3904265	325.355	2000000	1947820	97.39	15571	0.78	36609	1.83
DoT	external	Bunny_M	12000	2107256	1053628	87.8023	2000000	1964567	98.23	15210	0.76	20223	1.01
DoT	external	Bunny_P	12000	2694732	1347366	112.281	2000000	1958021	97.9	17869	0.89	24110	1.21
Aging	simulated	0a_Genscript_GCall	12472	2000000	1000000	80.1796	2000000	1996329	99.82	3209	0.16	462	0.02
Aging	simulated	0b_Genscript_GCall	12472	2000000	1000000	80.1796	2000000	1996077	99.8	3421	0.17	502	0.03
Aging	simulated	2d_Genscript_Gcall	12472	2000000	1000000	80.1796	2000000	1996252	99.81	3240	0.16	508	0.03
Aging	simulated	4d_Genscript_Gcall	12472	2000000	1000000	80.1796	2000000	1996471	99.82	3141	0.16	388	0.02
Aging	simulated	7d_Genscript_Gcall	12472	2000000	1000000	80.1796	2000000	1996055	99.8	3465	0.17	480	0.02
Aging	simulated	0a_Genscript_GCfix	12402	2000000	1000000	80.6322	2000000	1994283	99.71	3708	0.19	2009	0.1
Aging	simulated	0b_Genscript_Gcfix	12402	2000000	1000000	80.6322	2000000	1994058	99.7	3922	0.2	2020	0.1
Aging	simulated	2d_Genscript_Gcfix	12402	2000000	1000000	80.6322	2000000	1993998	99.7	4030	0.2	1972	0.1
Aging	simulated	4d_Genscript_Gcfix	12402	2000000	1000000	80.6322	2000000	1993581	99.68	4403	0.22	2016	0.1
Aging	simulated	7d_Genscript_Gcfix	12402	2000000	1000000	80.6322	2000000	1993770	99.69	4240	0.21	1990	0.1
Aging	simulated	0a_Twist_GCall	12000	2000000	1000000	83.3333	2000000	1999880	99.99	30	0	90	0
Aging	simulated	0b_Twist_Gcall	12000	2000000	1000000	83.3333	2000000	1999876	99.99	44	0	80	0
Aging	simulated	2d_Twist_Gcall	12000	2000000	1000000	83.3333	2000000	1999864	99.99	33	0	103	0.01
Aging	simulated	4d_Twist_Gcall	12000	2000000	1000000	83.3333	2000000	1999865	99.99	57	0	78	0
Aging	simulated	7d_Twist_Gcall	12000	1999998	999999	83.3333	1999998	1999853	99.99	43	0	102	0.01
Aging	simulated	0a_Twist_GCfix	12000	2000000	1000000	83.3333	2000000	1999841	99.99	37	0	122	0.01
Aging	simulated	0b_Twist_Gcfix	12000	2000000	1000000	83.3333	2000000	1999858	99.99	32	0	110	0.01
Aging	simulated	2d_Twist_Gcfix	12000	2000000	1000000	83.3333	2000000	1999852	99.99	46	0	102	0.01
Aging	simulated	4d_Twist_Gcfix	12000	2000000	1000000	83.3333	2000000	1999861	99.99	49	0	90	0
Aging	simulated	7d_Twist_Gcfix	12000	2000000	1000000	83.3333	2000000	1999782	99.99	58	0	160	0.01
best	simulated	MasterPool	12000	4000000	2000000	166.667	2000000	1999808	99.99	76	0	116	0.01
Case Study: best	simulated	Pool_005	12000	4000000	2000000	166.667	2000000	2000000	100	0	0	0	0
Case Study: best	simulated	Pool_010	12000	4000000	2000000	166.667	2000000	1999994	100	0	0	6	0
Case Study: best	simulated	Pool_015	12000	4000000	2000000	166.667	2000000	2000000	100	0	0	0	0
Case Study: best	simulated	Pool_020	12000	4000000	2000000	166.667	2000000	1999856	99.99	16	0	128	0.01
Case Study: best	simulated	Pool_025	12000	4000000	2000000	166.667	2000000	1999424	99.97	126	0.01	450	0.02
Case Study: best	simulated	Pool_030	12000	4000000	2000000	166.667	2000000	1999698	99.98	64	0	238	0.01
Case Study: best	simulated	Pool_040	12000	3999998	1999999	166.667	2000000	1999909	100	27	0	64	0
Case Study: best	simulated	Pool_050	12000	4000000	2000000	166.667	2000000	1999650	99.98	298	0.01	52	0
Case Study: best	simulated	Pool_060	12000	4000000	2000000	166.667	2000000	1999883	99.99	71	0	46	0
Case Study: best	simulated	Pool_070	12000	4000000	2000000	166.667	2000000	1999893	99.99	3	0	104	0.01
Case Study: best	simulated	Pool_080	12000	4000000	2000000	166.667	2000000	1999676	99.98	104	0.01	220	0.01
Case Study: best	simulated	Pool_090	12000	4000000	2000000	166.667	2000000	1999797	99.99	203	0.01	0	0
Case Study: best	simulated	Pool_100	12000	4000000	2000000	166.667	2000000	1999807	99.99	85	0	108	0.01
Case Study: best	simulated	Pool_110	12000	4000000	2000000	166.667	2000000	1999757	99.99	193	0.01	50	0
Case Study: best	simulated	Pool_120	12000	4000000	2000000	166.667	2000000	1999746	99.99	118	0.01	136	0.01
Case Study: best	simulated	Pool_130	12000	3999998	1999999	166.667	2000000	1999763	99.99	103	0.01	134	0.01
Case Study: best	simulated	Pool_140	12000	4000000	2000000	166.667	2000000	1999731	99.99	127	0.01	142	0.01
Case Study: best	simulated	Pool_150	12000	4000000	2000000	166.667	2000000	1999809	99.99	143	0.01	48	0
Case Study: best	simulated	Pool_160	12000	4000000	2000000	166.667	2000000	1999735	99.99	63	0	202	0.01
Case Study: best	simulated	Pool_180	12000	4000000	2000000	166.667	2000000	1999921	100	31	0	48	0
Case Study: best	simulated	Pool_200	12000	3999998	1999999	166.667	2000000	1999829	99.99	51	0	120	0.01
Case Study: best	simulated	Pool_225	12000	4000000	2000000	166.667	2000000	1999774	99.99	156	0.01	70	0
Case Study: best	simulated	Pool_250	12000	4000000	2000000	166.667	2000000	1999782	99.99	130	0.01	88	0
Case Study: best	simulated	Pool_275	12000	3999998	1999999	166.667	2000000	1999720	99.99	56	0	224	0.01
Case Study: best	simulated	Pool_300	12000	4000000	2000000	166.667	2000000	1999752	99.99	126	0.01	122	0.01
Case Study: best	simulated	Pool_325	12000	3999998	1999999	166.667	2000000	1999776	99.99	88	0	136	0.01
Case Study: best	simulated	Pool_350	12000	4000000	2000000	166.667	2000000	1999755	99.99	95	0	150	0.01
Case Study: best	simulated	Pool_400	12000	4000000	2000000	166.667	2000000	1999633	99.98	149	0.01	218	0.01
Case Study: best	simulated	Pool_450	12000	4000000	2000000	166.667	2000000	1999755	99.99	71	0	174	0.01
Case Study: best	simulated	Pool_500	12000	4000000	2000000	166.667	2000000	1999820	99.99	94	0	86	0
Case Study: worst	simulated	MasterPool	12000	4000000	2000000	166.667	2000000	1997823	99.89	1563	0.08	614	0.03
Case Study: worst	simulated	Pool_005	12000	4000000	2000000	166.667	2000000	1997852	99.89	650	0.03	1498	0.07
Case Study: worst	simulated	Pool_010	12000	4000000	2000000	166.667	2000000	1997785	99.89	1913	0.1	302	0.02
Case Study: worst	simulated	Pool_015	12000	3999998	1999999	166.667	2000000	1996782	99.84	1170	0.06	2048	0.1
Case Study: worst	simulated	Pool_020	12000	4000000	2000000	166.667	2000000	1997436	99.87	1892	0.09	672	0.03
Case Study: worst	simulated	Pool_025	12000	4000000	2000000	166.667	2000000	1997776	99.89	2066	0.1	158	0.01
Case Study: worst	simulated	Pool_030	12000	3999998	1999999	166.667	2000000	1996950	99.85	2506	0.13	544	0.03
Case Study: worst	simulated	Pool_040	12000	3999998	1999999	166.667	2000000	1997566	99.88	1442	0.07	992	0.05
Case Study: worst	simulated	Pool_050	12000	3999998	1999999	166.667	2000000	1998075	99.9	1453	0.07	472	0.02
Case Study: worst	simulated	Pool_060	12000	4000000	2000000	166.667	2000000	1997756	99.89	1546	0.08	698	0.03
Case Study: worst	simulated	Pool_070	12000	3999998	1999999	166.667	2000000	1997322	99.87	1664	0.08	1014	0.05
Case Study: worst	simulated	Pool_080	12000	4000000	2000000	166.667	2000000	1997864	99.89	1642	0.08	494	0.02
Case Study: worst	simulated	Pool_090	12000	4000000	2000000	166.667	2000000	1997608	99.88	1558	0.08	834	0.04
Case Study: worst	simulated	Pool_100	12000	4000000	2000000	166.667	2000000	1997132	99.86	2362	0.12	506	0.03
Case Study: worst	simulated	Pool_110	12000	4000000	2000000	166.667	2000000	1996937	99.85	2273	0.11	790	0.04
Case Study: worst	simulated	Pool_120	12000	4000000	2000000	166.667	2000000	1997572	99.88	1550	0.08	878	0.04
Case Study: worst	simulated	Pool_130	12000	4000000	2000000	166.667	2000000	1997800	99.89	1392	0.07	808	0.04
Case Study: worst	simulated	Pool_140	12000	4000000	2000000	166.667	2000000	1997019	99.85	2243	0.11	738	0.04
Case Study: worst	simulated	Pool_150	12000	4000000	2000000	166.667	2000000	1997678	99.88	1864	0.09	458	0.02
Case Study: worst	simulated	Pool_160	12000	4000000	2000000	166.667	2000000	1997265	99.86	1867	0.09	868	0.04
Case Study: worst	simulated	Pool_180	12000	4000000	2000000	166.667	2000000	1997741	99.89	1605	0.08	654	0.03
Case Study: worst	simulated	Pool_200	12000	4000000	2000000	166.667	2000000	1997814	99.89	1706	0.09	480	0.02
Case Study: worst	simulated	Pool_225	12000	4000000	2000000	166.667	2000000	1997628	99.88	1766	0.09	606	0.03
Case Study: worst	simulated	Pool_250	12000	4000000	2000000	166.667	2000000	1997276	99.86	1910	0.1	814	0.04
Case Study: worst	simulated	Pool_275	12000	4000000	2000000	166.667	2000000	1997604	99.88	1712	0.09	684	0.03
Case Study: worst	simulated	Pool_300	12000	4000000	2000000	166.667	2000000	1997705	99.89	1571	0.08	724	0.04
Case Study: worst	simulated	Pool_325	12000	4000000	2000000	166.667	2000000	1997529	99.88	1777	0.09	694	0.03
Case Study: worst	simulated	Pool_350	12000	3999998	1999999	166.667	2000000	1997781	99.89	1611	0.08	608	0.03
Case Study: worst	simulated	Pool_400	12000	3999998	1999999	166.667	2000000	1997434	99.87	1892	0.09	674	0.03
Case Study: worst	simulated	Pool_450	12000	4000000	2000000	166.667	2000000	1997360	99.87	1976	0.1	664	0.03
Case Study: worst	simulated	Pool_500	12000	4000000	2000000	166.667	2000000	1997793	99.89	1633	0.08	574	0.03
DoT	simulated	Bunny_F1	12000	4000000	2000000	166.667	2000000	1997708	99.89	1958	0.1	334	0.02
DoT	simulated	Bunny_F2	12000	4000000	2000000	166.667	2000000	1997314	99.87	2290	0.11	396	0.02
DoT	simulated	Bunny_F3	12000	4000000	2000000	166.667	2000000	1997258	99.86	2315	0.12	427	0.02
DoT	simulated	Bunny_F4	12000	4000000	2000000	166.667	2000000	1996977	99.85	2671	0.13	352	0.02
DoT	simulated	Bunny_F5	12000	4000000	2000000	166.667	2000000	1996944	99.85	2624	0.13	432	0.02
DoT	simulated	Bunny_F6	12000	4000000	2000000	166.667	2000000	1996737	99.84	2852	0.14	411	0.02
DoT	simulated	Bunny_F7	12000	4000000	2000000	166.667	2000000	1996884	99.84	2684	0.13	432	0.02
DoT	simulated	Bunny_F8	12000	3999998	1999999	166.667	2000000	1996310	99.82	3264	0.16	426	0.02
DoT	simulated	Bunny_F9	12000	4000000	2000000	166.667	2000000	1996275	99.81	3289	0.16	436	0.02
DoT	simulated	Bunny_M	12000	4000000	2000000	166.667	2000000	1998015	99.9	1559	0.08	426	0.02
DoT	simulated	Bunny_P	12000	3999998	1999999	166.667	2000000	1997621	99.88	1891	0.09	488	0.02
PCR	simulated	PCR0_Genscript_Gcall	12472	2000000	1000000	80.1796	2000000	1997991	99.9	1635	0.08	374	0.02
PCR	simulated	PCR1_Genscript_Gcall	12472	2000000	1000000	80.1796	2000000	1997912	99.9	1670	0.08	418	0.02
PCR	simulated	PCR2_Genscript_Gcall	12472	2000000	1000000	80.1796	2000000	1997752	99.89	1726	0.09	522	0.03
PCR	simulated	PCR3_Genscript_Gcall	12472	2000000	1000000	80.1796	2000000	1997754	99.89	2080	0.1	166	0.01
PCR	simulated	PCR0_Genscript_Gcfix	12402	2000000	1000000	80.6322	2000000	1994763	99.74	3374	0.17	1863	0.09
PCR	simulated	PCR1_Genscript_Gcfix	12402	2000000	1000000	80.6322	2000000	1994798	99.74	3306	0.17	1896	0.09
PCR	simulated	PCR2_Genscript_Gcfix	12402	2000000	1000000	80.6322	2000000	1994569	99.73	3497	0.17	1934	0.1
PCR	simulated	PCR3_Genscript_Gcfix	12402	2000000	1000000	80.6322	2000000	1994539	99.73	3711	0.19	1750	0.09
PCR	simulated	PCR0_Twist_Gcall	12000	2000000	1000000	83.3333	2000000	1999855	99.99	25	0	120	0.01
PCR	simulated	PCR1_Twist_Gcall	12000	2000000	1000000	83.3333	2000000	1999841	99.99	37	0	122	0.01
PCR	simulated	PCR2_Twist_Gcall	12000	2000000	1000000	83.3333	2000000	1999865	99.99	49	0	86	0
PCR	simulated	PCR3_Twist_Gcall	12000	2000000	1000000	83.3333	2000000	1999860	99.99	46	0	94	0
PCR	simulated	PCR4_Twist_Gcall	12000	2000000	1000000	83.3333	2000000	1999839	99.99	81	0	80	0
PCR	simulated	PCR5_Twist_Gcall	12000	2000000	1000000	83.3333	2000000	1999796	99.99	108	0.01	96	0
PCR	simulated	PCR0_Twist_GCfix	12000	2000000	1000000	83.3333	2000000	1999891	99.99	33	0	76	0
PCR	simulated	PCR1_Twist_Gcfix	12000	2000000	1000000	83.3333	2000000	1999848	99.99	38	0	114	0.01
PCR	simulated	PCR2_Twist_Gcfix	12000	2000000	1000000	83.3333	2000000	1999822	99.99	52	0	126	0.01
PCR	simulated	PCR3_Twist_Gcfix	12000	2000000	1000000	83.3333	2000000	1999813	99.99	65	0	122	0.01
PCR	simulated	PCR4_Twist_Gcfix	12000	2000000	1000000	83.3333	2000000	1999819	99.99	87	0	94	0
PCR	simulated	PCR5_Twist_Gcfix	12000	2000000	1000000	83.3333	2000000	1999834	99.99	70	0	96	0

## Sheet: Fig1a
factor	df	eta_sq	type
C(synthesis)	1	0.92309	Dels.
PCRC	1	0.00177857	Dels.
Decay	1	1.28527e-10	Dels.
Residual	76	0.0751318	Dels.
C(synthesis)	1	0.0794681	Subs.
PCRC	1	0.861741	Subs.
Decay	1	0.00645641	Subs.
Residual	76	0.0523346	Subs.

## Sheet: Fig1b
group	length	mean	std
Genscript	1	0.904807	0.0064168
Genscript	2	0.0736745	0.00489487
Genscript	3	0.0117396	0.000920486
Genscript	4	0.0097786	0.000692466
Twist	1	0.860229	0.0250227
Twist	2	0.0612422	0.00673123
Twist	3	0.0178149	0.00412363
Twist	4	0.0607135	0.0151206

## Sheet: Fig1c
group	length	mean	std
Genscript	1	0.9882	0.00225377
Genscript	2	0.0112034	0.00207359
Genscript	3	0.000495938	0.000189403
Genscript	4	0.000100954	4.14747e-05
Twist	1	0.988982	0.00222244
Twist	2	0.0102658	0.00206771
Twist	3	0.00061255	0.000236693
Twist	4	0.000139854	5.46646e-05

## Sheet: Fig1d
group	frequency	mean	std
Genscript	0	0.519202	0.0168536
Genscript	1	0.244987	0.0012035
Genscript	2	0.107337	0.00347778
Genscript	3	0.128474	0.0134767
Twist	0	0.9604	0.0099068
Twist	1	0.0384265	0.00948956
Twist	2	0.00102076	0.000407666
Twist	3	0.00015279	2.23152e-05

## Sheet: Fig1e
group	frequency	mean	std
Genscript	0	0.44002	0.077421
Genscript	1	0.34714	0.0199105
Genscript	2	0.1456	0.0359523
Genscript	3	0.06724	0.0243322
Twist	0	0.465659	0.108159
Twist	1	0.337678	0.0317865
Twist	2	0.135811	0.0479763
Twist	3	0.0608529	0.0354609

## Sheet: Fig2a
position	rate	read	exp	group	position_read
101	0.029865	1	15c_Genscript_GCall	Genscript	0
100	0.0269378	1	15c_Genscript_GCall	Genscript	1
99	0.020341	1	15c_Genscript_GCall	Genscript	2
98	0.0173383	1	15c_Genscript_GCall	Genscript	3
97	0.0153681	1	15c_Genscript_GCall	Genscript	4
96	0.0151638	1	15c_Genscript_GCall	Genscript	5
95	0.0144877	1	15c_Genscript_GCall	Genscript	6
94	0.0138044	1	15c_Genscript_GCall	Genscript	7
93	0.0133581	1	15c_Genscript_GCall	Genscript	8
92	0.0129567	1	15c_Genscript_GCall	Genscript	9
91	0.0128576	1	15c_Genscript_GCall	Genscript	10
90	0.0122642	1	15c_Genscript_GCall	Genscript	11
89	0.0119027	1	15c_Genscript_GCall	Genscript	12
88	0.0117464	1	15c_Genscript_GCall	Genscript	13
87	0.0117985	1	15c_Genscript_GCall	Genscript	14
86	0.0116116	1	15c_Genscript_GCall	Genscript	15
85	0.0115585	1	15c_Genscript_GCall	Genscript	16
84	0.0113777	1	15c_Genscript_GCall	Genscript	17
83	0.0114196	1	15c_Genscript_GCall	Genscript	18
82	0.0111602	1	15c_Genscript_GCall	Genscript	19
81	0.0116371	1	15c_Genscript_GCall	Genscript	20
80	0.011198	1	15c_Genscript_GCall	Genscript	21
79	0.0104912	1	15c_Genscript_GCall	Genscript	22
78	0.0107333	1	15c_Genscript_GCall	Genscript	23
77	0.0106025	1	15c_Genscript_GCall	Genscript	24
76	0.0103686	1	15c_Genscript_GCall	Genscript	25
75	0.0102522	1	15c_Genscript_GCall	Genscript	26
74	0.0101062	1	15c_Genscript_GCall	Genscript	27
73	0.00967617	1	15c_Genscript_GCall	Genscript	28
72	0.00965166	1	15c_Genscript_GCall	Genscript	29
71	0.00943412	1	15c_Genscript_GCall	Genscript	30
70	0.00964451	1	15c_Genscript_GCall	Genscript	31
69	0.00939224	1	15c_Genscript_GCall	Genscript	32
68	0.0095148	1	15c_Genscript_GCall	Genscript	33
67	0.00912669	1	15c_Genscript_GCall	Genscript	34
66	0.00921861	1	15c_Genscript_GCall	Genscript	35
65	0.00935343	1	15c_Genscript_GCall	Genscript	36
64	0.00945046	1	15c_Genscript_GCall	Genscript	37
63	0.00962409	1	15c_Genscript_GCall	Genscript	38
62	0.00931871	1	15c_Genscript_GCall	Genscript	39
61	0.00958221	1	15c_Genscript_GCall	Genscript	40
60	0.00956791	1	15c_Genscript_GCall	Genscript	41
59	0.00950255	1	15c_Genscript_GCall	Genscript	42
58	0.00982529	1	15c_Genscript_GCall	Genscript	43
57	0.010434	1	15c_Genscript_GCall	Genscript	44
56	0.0101736	1	15c_Genscript_GCall	Genscript	45
55	0.0104258	1	15c_Genscript_GCall	Genscript	46
54	0.0107159	1	15c_Genscript_GCall	Genscript	47
53	0.0109396	1	15c_Genscript_GCall	Genscript	48
52	0.0111592	1	15c_Genscript_GCall	Genscript	49
51	0.0114931	1	15c_Genscript_GCall	Genscript	50
50	0.0115708	1	15c_Genscript_GCall	Genscript	51
49	0.0117209	1	15c_Genscript_GCall	Genscript	52
48	0.0115697	1	15c_Genscript_GCall	Genscript	53
47	0.011869	1	15c_Genscript_GCall	Genscript	54
46	0.0117812	1	15c_Genscript_GCall	Genscript	55
45	0.0123725	1	15c_Genscript_GCall	Genscript	56
44	0.0122377	1	15c_Genscript_GCall	Genscript	57
43	0.0123807	1	15c_Genscript_GCall	Genscript	58
42	0.0123408	1	15c_Genscript_GCall	Genscript	59
41	0.0124532	1	15c_Genscript_GCall	Genscript	60
40	0.0127739	1	15c_Genscript_GCall	Genscript	61
39	0.0126503	1	15c_Genscript_GCall	Genscript	62
38	0.0126023	1	15c_Genscript_GCall	Genscript	63
37	0.0127524	1	15c_Genscript_GCall	Genscript	64
36	0.0127034	1	15c_Genscript_GCall	Genscript	65
35	0.0128239	1	15c_Genscript_GCall	Genscript	66
34	0.0125553	1	15c_Genscript_GCall	Genscript	67
33	0.0129189	1	15c_Genscript_GCall	Genscript	68
32	0.012924	1	15c_Genscript_GCall	Genscript	69
31	0.0130343	1	15c_Genscript_GCall	Genscript	70
30	0.0130783	1	15c_Genscript_GCall	Genscript	71
29	0.0134653	1	15c_Genscript_GCall	Genscript	72
28	0.0136768	1	15c_Genscript_GCall	Genscript	73
27	0.0137125	1	15c_Genscript_GCall	Genscript	74
26	0.0138943	1	15c_Genscript_GCall	Genscript	75
25	0.0137105	1	15c_Genscript_GCall	Genscript	76
24	0.0143713	1	15c_Genscript_GCall	Genscript	77
23	0.0145704	1	15c_Genscript_GCall	Genscript	78
22	0.014692	1	15c_Genscript_GCall	Genscript	79
21	0.0154233	1	15c_Genscript_GCall	Genscript	80
20	0.0161545	1	15c_Genscript_GCall	Genscript	81
19	0.0158175	1	15c_Genscript_GCall	Genscript	82
18	0.0106955	1	15c_Genscript_GCall	Genscript	83
17	0.0397097	1	15c_Genscript_GCall	Genscript	84
16	0.00547847	1	15c_Genscript_GCall	Genscript	85
15	0.0230169	1	15c_Genscript_GCall	Genscript	86
14	0.0251056	1	15c_Genscript_GCall	Genscript	87
13	0.017374	1	15c_Genscript_GCall	Genscript	88
12	0.0163322	1	15c_Genscript_GCall	Genscript	89
11	0.0153967	1	15c_Genscript_GCall	Genscript	90
10	0.0153467	1	15c_Genscript_GCall	Genscript	91
9	0.0152425	1	15c_Genscript_GCall	Genscript	92
8	0.0158635	1	15c_Genscript_GCall	Genscript	93
7	0.0164027	1	15c_Genscript_GCall	Genscript	94
6	0.0166713	1	15c_Genscript_GCall	Genscript	95
5	0.0170298	1	15c_Genscript_GCall	Genscript	96
4	0.0164528	1	15c_Genscript_GCall	Genscript	97
3	0.0155989	1	15c_Genscript_GCall	Genscript	98
2	0.0156081	1	15c_Genscript_GCall	Genscript	99
1	0.0147757	1	15c_Genscript_GCall	Genscript	100
0	0.00964758	1	15c_Genscript_GCall	Genscript	101
0	0.00792309	2	15c_Genscript_GCall	Genscript	0
1	0.0143806	2	15c_Genscript_GCall	Genscript	1
2	0.0154249	2	15c_Genscript_GCall	Genscript	2
3	0.0153028	2	15c_Genscript_GCall	Genscript	3
4	0.0160718	2	15c_Genscript_GCall	Genscript	4
5	0.016581	2	15c_Genscript_GCall	Genscript	5
6	0.0162415	2	15c_Genscript_GCall	Genscript	6
7	0.016374	2	15c_Genscript_GCall	Genscript	7
8	0.0155833	2	15c_Genscript_GCall	Genscript	8
9	0.0147584	2	15c_Genscript_GCall	Genscript	9
10	0.0151258	2	15c_Genscript_GCall	Genscript	10
11	0.0146166	2	15c_Genscript_GCall	Genscript	11
12	0.0141342	2	15c_Genscript_GCall	Genscript	12
13	0.0229267	2	15c_Genscript_GCall	Genscript	13
14	0.00816011	2	15c_Genscript_GCall	Genscript	14
15	0.0387087	2	15c_Genscript_GCall	Genscript	15
16	0.00534174	2	15c_Genscript_GCall	Genscript	16
17	0.0348543	2	15c_Genscript_GCall	Genscript	17
18	0.0129026	2	15c_Genscript_GCall	Genscript	18
19	0.0152666	2	15c_Genscript_GCall	Genscript	19
20	0.0162933	2	15c_Genscript_GCall	Genscript	20
21	0.0154384	2	15c_Genscript_GCall	Genscript	21
22	0.0148287	2	15c_Genscript_GCall	Genscript	22
23	0.0146838	2	15c_Genscript_GCall	Genscript	23
24	0.0142781	2	15c_Genscript_GCall	Genscript	24
25	0.0135702	2	15c_Genscript_GCall	Genscript	25
26	0.0137254	2	15c_Genscript_GCall	Genscript	26
27	0.0137823	2	15c_Genscript_GCall	Genscript	27
28	0.0137099	2	15c_Genscript_GCall	Genscript	28
29	0.0131996	2	15c_Genscript_GCall	Genscript	29
30	0.0131603	2	15c_Genscript_GCall	Genscript	30
31	0.0130713	2	15c_Genscript_GCall	Genscript	31
32	0.0129616	2	15c_Genscript_GCall	Genscript	32
33	0.0129895	2	15c_Genscript_GCall	Genscript	33
34	0.0126521	2	15c_Genscript_GCall	Genscript	34
35	0.0128042	2	15c_Genscript_GCall	Genscript	35
36	0.0124347	2	15c_Genscript_GCall	Genscript	36
37	0.0128757	2	15c_Genscript_GCall	Genscript	37
38	0.0127308	2	15c_Genscript_GCall	Genscript	38
39	0.0126324	2	15c_Genscript_GCall	Genscript	39
40	0.0125631	2	15c_Genscript_GCall	Genscript	40
41	0.0125652	2	15c_Genscript_GCall	Genscript	41
42	0.012648	2	15c_Genscript_GCall	Genscript	42
43	0.0123354	2	15c_Genscript_GCall	Genscript	43
44	0.0122785	2	15c_Genscript_GCall	Genscript	44
45	0.0123312	2	15c_Genscript_GCall	Genscript	45
46	0.0119058	2	15c_Genscript_GCall	Genscript	46
47	0.0119203	2	15c_Genscript_GCall	Genscript	47
48	0.0117082	2	15c_Genscript_GCall	Genscript	48
49	0.0116595	2	15c_Genscript_GCall	Genscript	49
50	0.0116937	2	15c_Genscript_GCall	Genscript	50
51	0.0114732	2	15c_Genscript_GCall	Genscript	51
52	0.0111668	2	15c_Genscript_GCall	Genscript	52
53	0.0110313	2	15c_Genscript_GCall	Genscript	53
54	0.0107414	2	15c_Genscript_GCall	Genscript	54
55	0.0106649	2	15c_Genscript_GCall	Genscript	55
56	0.0103885	2	15c_Genscript_GCall	Genscript	56
57	0.0102747	2	15c_Genscript_GCall	Genscript	57
58	0.00996001	2	15c_Genscript_GCall	Genscript	58
59	0.0097944	2	15c_Genscript_GCall	Genscript	59
60	0.00956773	2	15c_Genscript_GCall	Genscript	60
61	0.0096257	2	15c_Genscript_GCall	Genscript	61
62	0.0093628	2	15c_Genscript_GCall	Genscript	62
63	0.00950253	2	15c_Genscript_GCall	Genscript	63
64	0.00938868	2	15c_Genscript_GCall	Genscript	64
65	0.00944353	2	15c_Genscript_GCall	Genscript	65
66	0.00935245	2	15c_Genscript_GCall	Genscript	66
67	0.00920548	2	15c_Genscript_GCall	Genscript	67
68	0.00928103	2	15c_Genscript_GCall	Genscript	68
69	0.00937625	2	15c_Genscript_GCall	Genscript	69
70	0.00954082	2	15c_Genscript_GCall	Genscript	70
71	0.00944767	2	15c_Genscript_GCall	Genscript	71
72	0.00974265	2	15c_Genscript_GCall	Genscript	72
73	0.00975818	2	15c_Genscript_GCall	Genscript	73
74	0.00999623	2	15c_Genscript_GCall	Genscript	74
75	0.0102094	2	15c_Genscript_GCall	Genscript	75
76	0.0102219	2	15c_Genscript_GCall	Genscript	76
77	0.010669	2	15c_Genscript_GCall	Genscript	77
78	0.0108812	2	15c_Genscript_GCall	Genscript	78
79	0.0107528	2	15c_Genscript_GCall	Genscript	79
80	0.0110996	2	15c_Genscript_GCall	Genscript	80
81	0.0114525	2	15c_Genscript_GCall	Genscript	81
82	0.0112496	2	15c_Genscript_GCall	Genscript	82
83	0.0115612	2	15c_Genscript_GCall	Genscript	83
84	0.0114422	2	15c_Genscript_GCall	Genscript	84
85	0.0115219	2	15c_Genscript_GCall	Genscript	85
86	0.0115043	2	15c_Genscript_GCall	Genscript	86
87	0.0117889	2	15c_Genscript_GCall	Genscript	87
88	0.011792	2	15c_Genscript_GCall	Genscript	88
89	0.0120818	2	15c_Genscript_GCall	Genscript	89
90	0.012264	2	15c_Genscript_GCall	Genscript	90
91	0.0128105	2	15c_Genscript_GCall	Genscript	91
92	0.013123	2	15c_Genscript_GCall	Genscript	92
93	0.0134087	2	15c_Genscript_GCall	Genscript	93
94	0.013712	2	15c_Genscript_GCall	Genscript	94
95	0.0147087	2	15c_Genscript_GCall	Genscript	95
96	0.0151651	2	15c_Genscript_GCall	Genscript	96
97	0.0155119	2	15c_Genscript_GCall	Genscript	97
98	0.0176751	2	15c_Genscript_GCall	Genscript	98
99	0.020126	2	15c_Genscript_GCall	Genscript	99
100	0.0266321	2	15c_Genscript_GCall	Genscript	100
101	0.0318445	2	15c_Genscript_GCall	Genscript	101
101	0.0297781	1	20c_Genscript_GCall	Genscript	0
100	0.0270143	1	20c_Genscript_GCall	Genscript	1
99	0.0204758	1	20c_Genscript_GCall	Genscript	2
98	0.0173702	1	20c_Genscript_GCall	Genscript	3
97	0.0156405	1	20c_Genscript_GCall	Genscript	4
96	0.0149704	1	20c_Genscript_GCall	Genscript	5
95	0.0143054	1	20c_Genscript_GCall	Genscript	6
94	0.0135753	1	20c_Genscript_GCall	Genscript	7
93	0.0128828	1	20c_Genscript_GCall	Genscript	8
92	0.0123642	1	20c_Genscript_GCall	Genscript	9
91	0.0126662	1	20c_Genscript_GCall	Genscript	10
90	0.0124425	1	20c_Genscript_GCall	Genscript	11
89	0.0117785	1	20c_Genscript_GCall	Genscript	12
88	0.0116879	1	20c_Genscript_GCall	Genscript	13
87	0.0114286	1	20c_Genscript_GCall	Genscript	14
86	0.0112975	1	20c_Genscript_GCall	Genscript	15
85	0.0113534	1	20c_Genscript_GCall	Genscript	16
84	0.0110616	1	20c_Genscript_GCall	Genscript	17
83	0.0109985	1	20c_Genscript_GCall	Genscript	18
82	0.0109853	1	20c_Genscript_GCall	Genscript	19
81	0.0111449	1	20c_Genscript_GCall	Genscript	20
80	0.0112029	1	20c_Genscript_GCall	Genscript	21
79	0.0104748	1	20c_Genscript_GCall	Genscript	22
78	0.0109131	1	20c_Genscript_GCall	Genscript	23
77	0.0105999	1	20c_Genscript_GCall	Genscript	24
76	0.0104585	1	20c_Genscript_GCall	Genscript	25
75	0.0099074	1	20c_Genscript_GCall	Genscript	26
74	0.00983826	1	20c_Genscript_GCall	Genscript	27
73	0.00947523	1	20c_Genscript_GCall	Genscript	28
72	0.00931355	1	20c_Genscript_GCall	Genscript	29
71	0.00933897	1	20c_Genscript_GCall	Genscript	30
70	0.00945083	1	20c_Genscript_GCall	Genscript	31
69	0.0092505	1	20c_Genscript_GCall	Genscript	32
68	0.00923932	1	20c_Genscript_GCall	Genscript	33
67	0.0091417	1	20c_Genscript_GCall	Genscript	34
66	0.0090156	1	20c_Genscript_GCall	Genscript	35
65	0.00941727	1	20c_Genscript_GCall	Genscript	36
64	0.0092505	1	20c_Genscript_GCall	Genscript	37
63	0.00961658	1	20c_Genscript_GCall	Genscript	38
62	0.00924033	1	20c_Genscript_GCall	Genscript	39
61	0.00929118	1	20c_Genscript_GCall	Genscript	40
60	0.00936134	1	20c_Genscript_GCall	Genscript	41
59	0.0095759	1	20c_Genscript_GCall	Genscript	42
58	0.00956777	1	20c_Genscript_GCall	Genscript	43
57	0.0101179	1	20c_Genscript_GCall	Genscript	44
56	0.00982504	1	20c_Genscript_GCall	Genscript	45
55	0.0103579	1	20c_Genscript_GCall	Genscript	46
54	0.0104036	1	20c_Genscript_GCall	Genscript	47
53	0.0106477	1	20c_Genscript_GCall	Genscript	48
52	0.0110097	1	20c_Genscript_GCall	Genscript	49
51	0.0110087	1	20c_Genscript_GCall	Genscript	50
50	0.0116412	1	20c_Genscript_GCall	Genscript	51
49	0.0113371	1	20c_Genscript_GCall	Genscript	52
48	0.0116107	1	20c_Genscript_GCall	Genscript	53
47	0.0116676	1	20c_Genscript_GCall	Genscript	54
46	0.0117429	1	20c_Genscript_GCall	Genscript	55
45	0.0119493	1	20c_Genscript_GCall	Genscript	56
44	0.0120144	1	20c_Genscript_GCall	Genscript	57
43	0.012296	1	20c_Genscript_GCall	Genscript	58
42	0.0118415	1	20c_Genscript_GCall	Genscript	59
41	0.0120764	1	20c_Genscript_GCall	Genscript	60
40	0.0126164	1	20c_Genscript_GCall	Genscript	61
39	0.0126357	1	20c_Genscript_GCall	Genscript	62
38	0.0124669	1	20c_Genscript_GCall	Genscript	63
37	0.0126245	1	20c_Genscript_GCall	Genscript	64
36	0.0123194	1	20c_Genscript_GCall	Genscript	65
35	0.0128452	1	20c_Genscript_GCall	Genscript	66
34	0.0125076	1	20c_Genscript_GCall	Genscript	67
33	0.0125869	1	20c_Genscript_GCall	Genscript	68
32	0.0125787	1	20c_Genscript_GCall	Genscript	69
31	0.0125289	1	20c_Genscript_GCall	Genscript	70
30	0.0127669	1	20c_Genscript_GCall	Genscript	71
29	0.0133973	1	20c_Genscript_GCall	Genscript	72
28	0.0134949	1	20c_Genscript_GCall	Genscript	73
27	0.013622	1	20c_Genscript_GCall	Genscript	74
26	0.0135753	1	20c_Genscript_GCall	Genscript	75
25	0.0135865	1	20c_Genscript_GCall	Genscript	76
24	0.0139108	1	20c_Genscript_GCall	Genscript	77
23	0.0141254	1	20c_Genscript_GCall	Genscript	78
22	0.0148423	1	20c_Genscript_GCall	Genscript	79
21	0.0151484	1	20c_Genscript_GCall	Genscript	80
20	0.0159527	1	20c_Genscript_GCall	Genscript	81
19	0.0152816	1	20c_Genscript_GCall	Genscript	82
18	0.0106141	1	20c_Genscript_GCall	Genscript	83
17	0.0385965	1	20c_Genscript_GCall	Genscript	84
16	0.00533147	1	20c_Genscript_GCall	Genscript	85
15	0.0230617	1	20c_Genscript_GCall	Genscript	86
14	0.0239942	1	20c_Genscript_GCall	Genscript	87
13	0.0170204	1	20c_Genscript_GCall	Genscript	88
12	0.0155165	1	20c_Genscript_GCall	Genscript	89
11	0.0148687	1	20c_Genscript_GCall	Genscript	90
10	0.0145169	1	20c_Genscript_GCall	Genscript	91
9	0.0147416	1	20c_Genscript_GCall	Genscript	92
8	0.0154351	1	20c_Genscript_GCall	Genscript	93
7	0.0156334	1	20c_Genscript_GCall	Genscript	94
6	0.0162202	1	20c_Genscript_GCall	Genscript	95
5	0.0164774	1	20c_Genscript_GCall	Genscript	96
4	0.0157321	1	20c_Genscript_GCall	Genscript	97
3	0.015127	1	20c_Genscript_GCall	Genscript	98
2	0.0150019	1	20c_Genscript_GCall	Genscript	99
1	0.0140979	1	20c_Genscript_GCall	Genscript	100
0	0.00896985	1	20c_Genscript_GCall	Genscript	101
0	0.00764955	2	20c_Genscript_GCall	Genscript	0
1	0.013855	2	20c_Genscript_GCall	Genscript	1
2	0.0146902	2	20c_Genscript_GCall	Genscript	2
3	0.0147457	2	20c_Genscript_GCall	Genscript	3
4	0.0155192	2	20c_Genscript_GCall	Genscript	4
5	0.0160757	2	20c_Genscript_GCall	Genscript	5
6	0.0157692	2	20c_Genscript_GCall	Genscript	6
7	0.0155202	2	20c_Genscript_GCall	Genscript	7
8	0.0151448	2	20c_Genscript_GCall	Genscript	8
9	0.0142777	2	20c_Genscript_GCall	Genscript	9
10	0.014325	2	20c_Genscript_GCall	Genscript	10
11	0.0141399	2	20c_Genscript_GCall	Genscript	11
12	0.013423	2	20c_Genscript_GCall	Genscript	12
13	0.0222132	2	20c_Genscript_GCall	Genscript	13
14	0.00765058	2	20c_Genscript_GCall	Genscript	14
15	0.0382416	2	20c_Genscript_GCall	Genscript	15
16	0.00505239	2	20c_Genscript_GCall	Genscript	16
17	0.0339647	2	20c_Genscript_GCall	Genscript	17
18	0.0125816	2	20c_Genscript_GCall	Genscript	18
19	0.0147735	2	20c_Genscript_GCall	Genscript	19
20	0.0158741	2	20c_Genscript_GCall	Genscript	20
21	0.0153248	2	20c_Genscript_GCall	Genscript	21
22	0.0149669	2	20c_Genscript_GCall	Genscript	22
23	0.0143693	2	20c_Genscript_GCall	Genscript	23
24	0.0136647	2	20c_Genscript_GCall	Genscript	24
25	0.0134096	2	20c_Genscript_GCall	Genscript	25
26	0.0136009	2	20c_Genscript_GCall	Genscript	26
27	0.0136595	2	20c_Genscript_GCall	Genscript	27
28	0.0134713	2	20c_Genscript_GCall	Genscript	28
29	0.0131566	2	20c_Genscript_GCall	Genscript	29
30	0.012849	2	20c_Genscript_GCall	Genscript	30
31	0.0126155	2	20c_Genscript_GCall	Genscript	31
32	0.0125343	2	20c_Genscript_GCall	Genscript	32
33	0.0126515	2	20c_Genscript_GCall	Genscript	33
34	0.0124993	2	20c_Genscript_GCall	Genscript	34
35	0.0126577	2	20c_Genscript_GCall	Genscript	35
36	0.012344	2	20c_Genscript_GCall	Genscript	36
37	0.0126886	2	20c_Genscript_GCall	Genscript	37
38	0.0125127	2	20c_Genscript_GCall	Genscript	38
39	0.0124962	2	20c_Genscript_GCall	Genscript	39
40	0.0126412	2	20c_Genscript_GCall	Genscript	40
41	0.0122308	2	20c_Genscript_GCall	Genscript	41
42	0.0119727	2	20c_Genscript_GCall	Genscript	42
43	0.0123018	2	20c_Genscript_GCall	Genscript	43
44	0.0120313	2	20c_Genscript_GCall	Genscript	44
45	0.0120889	2	20c_Genscript_GCall	Genscript	45
46	0.011732	2	20c_Genscript_GCall	Genscript	46
47	0.0116497	2	20c_Genscript_GCall	Genscript	47
48	0.0116826	2	20c_Genscript_GCall	Genscript	48
49	0.0112784	2	20c_Genscript_GCall	Genscript	49
50	0.0117567	2	20c_Genscript_GCall	Genscript	50
51	0.0112362	2	20c_Genscript_GCall	Genscript	51
52	0.0108957	2	20c_Genscript_GCall	Genscript	52
53	0.0108803	2	20c_Genscript_GCall	Genscript	53
54	0.0104637	2	20c_Genscript_GCall	Genscript	54
55	0.0104247	2	20c_Genscript_GCall	Genscript	55
56	0.0100225	2	20c_Genscript_GCall	Genscript	56
57	0.00994123	2	20c_Genscript_GCall	Genscript	57
58	0.00967071	2	20c_Genscript_GCall	Genscript	58
59	0.0097026	2	20c_Genscript_GCall	Genscript	59
60	0.00945882	2	20c_Genscript_GCall	Genscript	60
61	0.00939299	2	20c_Genscript_GCall	Genscript	61
62	0.00916979	2	20c_Genscript_GCall	Genscript	62
63	0.00937139	2	20c_Genscript_GCall	Genscript	63
64	0.00946499	2	20c_Genscript_GCall	Genscript	64
65	0.00929734	2	20c_Genscript_GCall	Genscript	65
66	0.00913173	2	20c_Genscript_GCall	Genscript	66
67	0.00928088	2	20c_Genscript_GCall	Genscript	67
68	0.00914819	2	20c_Genscript_GCall	Genscript	68
69	0.00920271	2	20c_Genscript_GCall	Genscript	69
70	0.00928602	2	20c_Genscript_GCall	Genscript	70
71	0.00943825	2	20c_Genscript_GCall	Genscript	71
72	0.00945265	2	20c_Genscript_GCall	Genscript	72
73	0.00950614	2	20c_Genscript_GCall	Genscript	73
74	0.00967894	2	20c_Genscript_GCall	Genscript	74
75	0.0100307	2	20c_Genscript_GCall	Genscript	75
76	0.0101891	2	20c_Genscript_GCall	Genscript	76
77	0.0105543	2	20c_Genscript_GCall	Genscript	77
78	0.0110891	2	20c_Genscript_GCall	Genscript	78
79	0.0106612	2	20c_Genscript_GCall	Genscript	79
80	0.0110665	2	20c_Genscript_GCall	Genscript	80
81	0.0109626	2	20c_Genscript_GCall	Genscript	81
82	0.0111385	2	20c_Genscript_GCall	Genscript	82
83	0.0112362	2	20c_Genscript_GCall	Genscript	83
84	0.0111354	2	20c_Genscript_GCall	Genscript	84
85	0.0112074	2	20c_Genscript_GCall	Genscript	85
86	0.0112938	2	20c_Genscript_GCall	Genscript	86
87	0.0115006	2	20c_Genscript_GCall	Genscript	87
88	0.011913	2	20c_Genscript_GCall	Genscript	88
89	0.0119089	2	20c_Genscript_GCall	Genscript	89
90	0.0123172	2	20c_Genscript_GCall	Genscript	90
91	0.0127945	2	20c_Genscript_GCall	Genscript	91
92	0.0125692	2	20c_Genscript_GCall	Genscript	92
93	0.0128922	2	20c_Genscript_GCall	Genscript	93
94	0.0135299	2	20c_Genscript_GCall	Genscript	94
95	0.0143394	2	20c_Genscript_GCall	Genscript	95
96	0.0149813	2	20c_Genscript_GCall	Genscript	96
97	0.0158381	2	20c_Genscript_GCall	Genscript	97
98	0.0177163	2	20c_Genscript_GCall	Genscript	98
99	0.0203803	2	20c_Genscript_GCall	Genscript	99
100	0.0266053	2	20c_Genscript_GCall	Genscript	100
101	0.0316669	2	20c_Genscript_GCall	Genscript	101
101	0.0298106	1	25c_Genscript_GCall	Genscript	0
100	0.0262408	1	25c_Genscript_GCall	Genscript	1
99	0.0193779	1	25c_Genscript_GCall	Genscript	2
98	0.0161264	1	25c_Genscript_GCall	Genscript	3
97	0.0147304	1	25c_Genscript_GCall	Genscript	4
96	0.014402	1	25c_Genscript_GCall	Genscript	5
95	0.0136822	1	25c_Genscript_GCall	Genscript	6
94	0.0132104	1	25c_Genscript_GCall	Genscript	7
93	0.0130894	1	25c_Genscript_GCall	Genscript	8
92	0.012517	1	25c_Genscript_GCall	Genscript	9
91	0.0121398	1	25c_Genscript_GCall	Genscript	10
90	0.0117473	1	25c_Genscript_GCall	Genscript	11
89	0.0114535	1	25c_Genscript_GCall	Genscript	12
88	0.0114088	1	25c_Genscript_GCall	Genscript	13
87	0.0115145	1	25c_Genscript_GCall	Genscript	14
86	0.0112064	1	25c_Genscript_GCall	Genscript	15
85	0.0111586	1	25c_Genscript_GCall	Genscript	16
84	0.0106035	1	25c_Genscript_GCall	Genscript	17
83	0.0111068	1	25c_Genscript_GCall	Genscript	18
82	0.0108333	1	25c_Genscript_GCall	Genscript	19
81	0.0109502	1	25c_Genscript_GCall	Genscript	20
80	0.0110041	1	25c_Genscript_GCall	Genscript	21
79	0.0101165	1	25c_Genscript_GCall	Genscript	22
78	0.0106747	1	25c_Genscript_GCall	Genscript	23
77	0.0101307	1	25c_Genscript_GCall	Genscript	24
76	0.0106005	1	25c_Genscript_GCall	Genscript	25
75	0.00916483	1	25c_Genscript_GCall	Genscript	26
74	0.00945968	1	25c_Genscript_GCall	Genscript	27
73	0.00927972	1	25c_Genscript_GCall	Genscript	28
72	0.00948408	1	25c_Genscript_GCall	Genscript	29
71	0.00914957	1	25c_Genscript_GCall	Genscript	30
70	0.00919634	1	25c_Genscript_GCall	Genscript	31
69	0.00895335	1	25c_Genscript_GCall	Genscript	32
68	0.00926345	1	25c_Genscript_GCall	Genscript	33
67	0.00848056	1	25c_Genscript_GCall	Genscript	34
66	0.00861579	1	25c_Genscript_GCall	Genscript	35
65	0.00907942	1	25c_Genscript_GCall	Genscript	36
64	0.00894318	1	25c_Genscript_GCall	Genscript	37
63	0.00912721	1	25c_Genscript_GCall	Genscript	38
62	0.00912924	1	25c_Genscript_GCall	Genscript	39
61	0.00921668	1	25c_Genscript_GCall	Genscript	40
60	0.0102995	1	25c_Genscript_GCall	Genscript	41
59	0.00946069	1	25c_Genscript_GCall	Genscript	42
58	0.00945459	1	25c_Genscript_GCall	Genscript	43
57	0.00974538	1	25c_Genscript_GCall	Genscript	44
56	0.00917499	1	25c_Genscript_GCall	Genscript	45
55	0.00972098	1	25c_Genscript_GCall	Genscript	46
54	0.0100128	1	25c_Genscript_GCall	Genscript	47
53	0.00981452	1	25c_Genscript_GCall	Genscript	48
52	0.0104917	1	25c_Genscript_GCall	Genscript	49
51	0.0102365	1	25c_Genscript_GCall	Genscript	50
50	0.0108485	1	25c_Genscript_GCall	Genscript	51
49	0.0104642	1	25c_Genscript_GCall	Genscript	52
48	0.0110021	1	25c_Genscript_GCall	Genscript	53
47	0.011242	1	25c_Genscript_GCall	Genscript	54
46	0.0112857	1	25c_Genscript_GCall	Genscript	55
45	0.0117148	1	25c_Genscript_GCall	Genscript	56
44	0.0116873	1	25c_Genscript_GCall	Genscript	57
43	0.0123197	1	25c_Genscript_GCall	Genscript	58
42	0.011909	1	25c_Genscript_GCall	Genscript	59
41	0.0119466	1	25c_Genscript_GCall	Genscript	60
40	0.0120747	1	25c_Genscript_GCall	Genscript	61
39	0.0117372	1	25c_Genscript_GCall	Genscript	62
38	0.0117026	1	25c_Genscript_GCall	Genscript	63
37	0.0124967	1	25c_Genscript_GCall	Genscript	64
36	0.011789	1	25c_Genscript_GCall	Genscript	65
35	0.0130508	1	25c_Genscript_GCall	Genscript	66
34	0.0118327	1	25c_Genscript_GCall	Genscript	67
33	0.01288	1	25c_Genscript_GCall	Genscript	68
32	0.012396	1	25c_Genscript_GCall	Genscript	69
31	0.0125516	1	25c_Genscript_GCall	Genscript	70
30	0.0130121	1	25c_Genscript_GCall	Genscript	71
29	0.0128993	1	25c_Genscript_GCall	Genscript	72
28	0.0130294	1	25c_Genscript_GCall	Genscript	73
27	0.0130599	1	25c_Genscript_GCall	Genscript	74
26	0.0132643	1	25c_Genscript_GCall	Genscript	75
25	0.0139852	1	25c_Genscript_GCall	Genscript	76
24	0.0136039	1	25c_Genscript_GCall	Genscript	77
23	0.0139374	1	25c_Genscript_GCall	Genscript	78
22	0.0136222	1	25c_Genscript_GCall	Genscript	79
21	0.0146521	1	25c_Genscript_GCall	Genscript	80
20	0.0145301	1	25c_Genscript_GCall	Genscript	81
19	0.014948	1	25c_Genscript_GCall	Genscript	82
18	0.0101368	1	25c_Genscript_GCall	Genscript	83
17	0.0379068	1	25c_Genscript_GCall	Genscript	84
16	0.00506434	1	25c_Genscript_GCall	Genscript	85
15	0.0225837	1	25c_Genscript_GCall	Genscript	86
14	0.0226162	1	25c_Genscript_GCall	Genscript	87
13	0.0165555	1	25c_Genscript_GCall	Genscript	88
12	0.0149378	1	25c_Genscript_GCall	Genscript	89
11	0.0151554	1	25c_Genscript_GCall	Genscript	90
10	0.0137249	1	25c_Genscript_GCall	Genscript	91
9	0.0146603	1	25c_Genscript_GCall	Genscript	92
8	0.014949	1	25c_Genscript_GCall	Genscript	93
7	0.0149266	1	25c_Genscript_GCall	Genscript	94
6	0.0160522	1	25c_Genscript_GCall	Genscript	95
5	0.0164528	1	25c_Genscript_GCall	Genscript	96
4	0.0156668	1	25c_Genscript_GCall	Genscript	97
3	0.0151727	1	25c_Genscript_GCall	Genscript	98
2	0.0147264	1	25c_Genscript_GCall	Genscript	99
1	0.013855	1	25c_Genscript_GCall	Genscript	100
0	0.00952983	1	25c_Genscript_GCall	Genscript	101
0	0.00825485	2	25c_Genscript_GCall	Genscript	0
1	0.0137392	2	25c_Genscript_GCall	Genscript	1
2	0.0145981	2	25c_Genscript_GCall	Genscript	2
3	0.014962	2	25c_Genscript_GCall	Genscript	3
4	0.0152404	2	25c_Genscript_GCall	Genscript	4
5	0.0159313	2	25c_Genscript_GCall	Genscript	5
6	0.0156745	2	25c_Genscript_GCall	Genscript	6
7	0.0148363	2	25c_Genscript_GCall	Genscript	7
8	0.0145383	2	25c_Genscript_GCall	Genscript	8
9	0.0145269	2	25c_Genscript_GCall	Genscript	9
10	0.0137681	2	25c_Genscript_GCall	Genscript	10
11	0.0141929	2	25c_Genscript_GCall	Genscript	11
12	0.0127906	2	25c_Genscript_GCall	Genscript	12
13	0.0215661	2	25c_Genscript_GCall	Genscript	13
14	0.00724233	2	25c_Genscript_GCall	Genscript	14
15	0.036888	2	25c_Genscript_GCall	Genscript	15
16	0.00530595	2	25c_Genscript_GCall	Genscript	16
17	0.0335123	2	25c_Genscript_GCall	Genscript	17
18	0.0122905	2	25c_Genscript_GCall	Genscript	18
19	0.0146806	2	25c_Genscript_GCall	Genscript	19
20	0.014398	2	25c_Genscript_GCall	Genscript	20
21	0.0145537	2	25c_Genscript_GCall	Genscript	21
22	0.0135732	2	25c_Genscript_GCall	Genscript	22
23	0.0137619	2	25c_Genscript_GCall	Genscript	23
24	0.0132669	2	25c_Genscript_GCall	Genscript	24
25	0.0139134	2	25c_Genscript_GCall	Genscript	25
26	0.0134433	2	25c_Genscript_GCall	Genscript	26
27	0.0132721	2	25c_Genscript_GCall	Genscript	27
28	0.0131143	2	25c_Genscript_GCall	Genscript	28
29	0.0127462	2	25c_Genscript_GCall	Genscript	29
30	0.0126978	2	25c_Genscript_GCall	Genscript	30
31	0.0126132	2	25c_Genscript_GCall	Genscript	31
32	0.0123256	2	25c_Genscript_GCall	Genscript	32
33	0.0129298	2	25c_Genscript_GCall	Genscript	33
34	0.0121657	2	25c_Genscript_GCall	Genscript	34
35	0.012871	2	25c_Genscript_GCall	Genscript	35
36	0.0120307	2	25c_Genscript_GCall	Genscript	36
37	0.0123936	2	25c_Genscript_GCall	Genscript	37
38	0.0120575	2	25c_Genscript_GCall	Genscript	38
39	0.0113306	2	25c_Genscript_GCall	Genscript	39
40	0.0122235	2	25c_Genscript_GCall	Genscript	40
41	0.0115461	2	25c_Genscript_GCall	Genscript	41
42	0.0121163	2	25c_Genscript_GCall	Genscript	42
43	0.0120595	2	25c_Genscript_GCall	Genscript	43
44	0.0119338	2	25c_Genscript_GCall	Genscript	44
45	0.0119905	2	25c_Genscript_GCall	Genscript	45
46	0.0113058	2	25c_Genscript_GCall	Genscript	46
47	0.0112563	2	25c_Genscript_GCall	Genscript	47
48	0.0111254	2	25c_Genscript_GCall	Genscript	48
49	0.0108645	2	25c_Genscript_GCall	Genscript	49
50	0.0108305	2	25c_Genscript_GCall	Genscript	50
51	0.010149	2	25c_Genscript_GCall	Genscript	51
52	0.0103933	2	25c_Genscript_GCall	Genscript	52
53	0.0104263	2	25c_Genscript_GCall	Genscript	53
54	0.00976951	2	25c_Genscript_GCall	Genscript	54
55	0.00994067	2	25c_Genscript_GCall	Genscript	55
56	0.00936842	2	25c_Genscript_GCall	Genscript	56
57	0.0095901	2	25c_Genscript_GCall	Genscript	57
58	0.00938182	2	25c_Genscript_GCall	Genscript	58
59	0.00941069	2	25c_Genscript_GCall	Genscript	59
60	0.0102603	2	25c_Genscript_GCall	Genscript	60
61	0.00945709	2	25c_Genscript_GCall	Genscript	61
62	0.00944781	2	25c_Genscript_GCall	Genscript	62
63	0.008857	2	25c_Genscript_GCall	Genscript	63
64	0.00909725	2	25c_Genscript_GCall	Genscript	64
65	0.00885907	2	25c_Genscript_GCall	Genscript	65
66	0.00880029	2	25c_Genscript_GCall	Genscript	66
67	0.00839714	2	25c_Genscript_GCall	Genscript	67
68	0.00904775	2	25c_Genscript_GCall	Genscript	68
69	0.00900032	2	25c_Genscript_GCall	Genscript	69
70	0.00925603	2	25c_Genscript_GCall	Genscript	70
71	0.00909621	2	25c_Genscript_GCall	Genscript	71
72	0.00920345	2	25c_Genscript_GCall	Genscript	72
73	0.00939214	2	25c_Genscript_GCall	Genscript	73
74	0.00984581	2	25c_Genscript_GCall	Genscript	74
75	0.00915808	2	25c_Genscript_GCall	Genscript	75
76	0.010318	2	25c_Genscript_GCall	Genscript	76
77	0.0104294	2	25c_Genscript_GCall	Genscript	77
78	0.0106047	2	25c_Genscript_GCall	Genscript	78
79	0.0107057	2	25c_Genscript_GCall	Genscript	79
80	0.0103644	2	25c_Genscript_GCall	Genscript	80
81	0.0111584	2	25c_Genscript_GCall	Genscript	81
82	0.0108202	2	25c_Genscript_GCall	Genscript	82
83	0.0111244	2	25c_Genscript_GCall	Genscript	83
84	0.0112388	2	25c_Genscript_GCall	Genscript	84
85	0.0112264	2	25c_Genscript_GCall	Genscript	85
86	0.0110687	2	25c_Genscript_GCall	Genscript	86
87	0.0115306	2	25c_Genscript_GCall	Genscript	87
88	0.0114646	2	25c_Genscript_GCall	Genscript	88
89	0.0115327	2	25c_Genscript_GCall	Genscript	89
90	0.0116451	2	25c_Genscript_GCall	Genscript	90
91	0.0117513	2	25c_Genscript_GCall	Genscript	91
92	0.012637	2	25c_Genscript_GCall	Genscript	92
93	0.0134092	2	25c_Genscript_GCall	Genscript	93
94	0.0131308	2	25c_Genscript_GCall	Genscript	94
95	0.0138629	2	25c_Genscript_GCall	Genscript	95
96	0.0145176	2	25c_Genscript_GCall	Genscript	96
97	0.0147651	2	25c_Genscript_GCall	Genscript	97
98	0.0166974	2	25c_Genscript_GCall	Genscript	98
99	0.0194565	2	25c_Genscript_GCall	Genscript	99
100	0.0256709	2	25c_Genscript_GCall	Genscript	100
101	0.0313934	2	25c_Genscript_GCall	Genscript	101
116	0.0542149	1	10c_Genscript_GCfix	Genscript	0
115	0.0486402	1	10c_Genscript_GCfix	Genscript	1
114	0.0402812	1	10c_Genscript_GCfix	Genscript	2
113	0.0357757	1	10c_Genscript_GCfix	Genscript	3
112	0.0332428	1	10c_Genscript_GCfix	Genscript	4
111	0.0323208	1	10c_Genscript_GCfix	Genscript	5
110	0.030665	1	10c_Genscript_GCfix	Genscript	6
109	0.0299086	1	10c_Genscript_GCfix	Genscript	7
108	0.0285962	1	10c_Genscript_GCfix	Genscript	8
107	0.0272061	1	10c_Genscript_GCfix	Genscript	9
106	0.0265223	1	10c_Genscript_GCfix	Genscript	10
105	0.0249165	1	10c_Genscript_GCfix	Genscript	11
104	0.0238259	1	10c_Genscript_GCfix	Genscript	12
103	0.0229234	1	10c_Genscript_GCfix	Genscript	13
102	0.0217919	1	10c_Genscript_GCfix	Genscript	14
101	0.0205806	1	10c_Genscript_GCfix	Genscript	15
100	0.0191824	1	10c_Genscript_GCfix	Genscript	16
99	0.0181275	1	10c_Genscript_GCfix	Genscript	17
98	0.0172669	1	10c_Genscript_GCfix	Genscript	18
97	0.0161701	1	10c_Genscript_GCfix	Genscript	19
96	0.0156386	1	10c_Genscript_GCfix	Genscript	20
95	0.0147882	1	10c_Genscript_GCfix	Genscript	21
94	0.0142342	1	10c_Genscript_GCfix	Genscript	22
93	0.0134145	1	10c_Genscript_GCfix	Genscript	23
92	0.013207	1	10c_Genscript_GCfix	Genscript	24
91	0.0126581	1	10c_Genscript_GCfix	Genscript	25
90	0.0126632	1	10c_Genscript_GCfix	Genscript	26
89	0.0122748	1	10c_Genscript_GCfix	Genscript	27
88	0.0122707	1	10c_Genscript_GCfix	Genscript	28
87	0.0123504	1	10c_Genscript_GCfix	Genscript	29
86	0.0122032	1	10c_Genscript_GCfix	Genscript	30
85	0.0122083	1	10c_Genscript_GCfix	Genscript	31
84	0.0122911	1	10c_Genscript_GCfix	Genscript	32
83	0.011913	1	10c_Genscript_GCfix	Genscript	33
82	0.0121358	1	10c_Genscript_GCfix	Genscript	34
81	0.0118598	1	10c_Genscript_GCfix	Genscript	35
80	0.0118394	1	10c_Genscript_GCfix	Genscript	36
79	0.0119784	1	10c_Genscript_GCfix	Genscript	37
78	0.0119845	1	10c_Genscript_GCfix	Genscript	38
77	0.01196	1	10c_Genscript_GCfix	Genscript	39
76	0.0118087	1	10c_Genscript_GCfix	Genscript	40
75	0.0116687	1	10c_Genscript_GCfix	Genscript	41
74	0.0115286	1	10c_Genscript_GCfix	Genscript	42
73	0.011268	1	10c_Genscript_GCfix	Genscript	43
72	0.011176	1	10c_Genscript_GCfix	Genscript	44
71	0.0113467	1	10c_Genscript_GCfix	Genscript	45
70	0.0110073	1	10c_Genscript_GCfix	Genscript	46
69	0.011406	1	10c_Genscript_GCfix	Genscript	47
68	0.0109266	1	10c_Genscript_GCfix	Genscript	48
67	0.010897	1	10c_Genscript_GCfix	Genscript	49
66	0.0108131	1	10c_Genscript_GCfix	Genscript	50
65	0.0108274	1	10c_Genscript_GCfix	Genscript	51
64	0.0110073	1	10c_Genscript_GCfix	Genscript	52
63	0.0107886	1	10c_Genscript_GCfix	Genscript	53
62	0.0110022	1	10c_Genscript_GCfix	Genscript	54
61	0.0110605	1	10c_Genscript_GCfix	Genscript	55
60	0.0110492	1	10c_Genscript_GCfix	Genscript	56
59	0.0110758	1	10c_Genscript_GCfix	Genscript	57
58	0.0111842	1	10c_Genscript_GCfix	Genscript	58
57	0.0111545	1	10c_Genscript_GCfix	Genscript	59
56	0.0113303	1	10c_Genscript_GCfix	Genscript	60
55	0.0113958	1	10c_Genscript_GCfix	Genscript	61
54	0.0116288	1	10c_Genscript_GCfix	Genscript	62
53	0.0117371	1	10c_Genscript_GCfix	Genscript	63
52	0.011732	1	10c_Genscript_GCfix	Genscript	64
51	0.0124005	1	10c_Genscript_GCfix	Genscript	65
50	0.0120765	1	10c_Genscript_GCfix	Genscript	66
49	0.0124997	1	10c_Genscript_GCfix	Genscript	67
48	0.0124721	1	10c_Genscript_GCfix	Genscript	68
47	0.0130036	1	10c_Genscript_GCfix	Genscript	69
46	0.0126438	1	10c_Genscript_GCfix	Genscript	70
45	0.0133306	1	10c_Genscript_GCfix	Genscript	71
44	0.0131814	1	10c_Genscript_GCfix	Genscript	72
43	0.0135708	1	10c_Genscript_GCfix	Genscript	73
42	0.0133685	1	10c_Genscript_GCfix	Genscript	74
41	0.0134042	1	10c_Genscript_GCfix	Genscript	75
40	0.0137988	1	10c_Genscript_GCfix	Genscript	76
39	0.0134461	1	10c_Genscript_GCfix	Genscript	77
38	0.0143487	1	10c_Genscript_GCfix	Genscript	78
37	0.0141944	1	10c_Genscript_GCfix	Genscript	79
36	0.0142127	1	10c_Genscript_GCfix	Genscript	80
35	0.01441	1	10c_Genscript_GCfix	Genscript	81
34	0.0148199	1	10c_Genscript_GCfix	Genscript	82
33	0.0148127	1	10c_Genscript_GCfix	Genscript	83
32	0.0148782	1	10c_Genscript_GCfix	Genscript	84
31	0.0151684	1	10c_Genscript_GCfix	Genscript	85
30	0.0152563	1	10c_Genscript_GCfix	Genscript	86
29	0.0152185	1	10c_Genscript_GCfix	Genscript	87
28	0.015149	1	10c_Genscript_GCfix	Genscript	88
27	0.0150816	1	10c_Genscript_GCfix	Genscript	89
26	0.0151838	1	10c_Genscript_GCfix	Genscript	90
25	0.0155098	1	10c_Genscript_GCfix	Genscript	91
24	0.0150499	1	10c_Genscript_GCfix	Genscript	92
23	0.0155538	1	10c_Genscript_GCfix	Genscript	93
22	0.0158686	1	10c_Genscript_GCfix	Genscript	94
21	0.0157572	1	10c_Genscript_GCfix	Genscript	95
20	0.0162631	1	10c_Genscript_GCfix	Genscript	96
19	0.0167701	1	10c_Genscript_GCfix	Genscript	97
18	0.0173752	1	10c_Genscript_GCfix	Genscript	98
17	0.0180621	1	10c_Genscript_GCfix	Genscript	99
16	0.0192651	1	10c_Genscript_GCfix	Genscript	100
15	0.0202127	1	10c_Genscript_GCfix	Genscript	101
14	0.0208607	1	10c_Genscript_GCfix	Genscript	102
13	0.0208607	1	10c_Genscript_GCfix	Genscript	103
12	0.0199357	1	10c_Genscript_GCfix	Genscript	104
11	0.0183156	1	10c_Genscript_GCfix	Genscript	105
10	0.0165279	1	10c_Genscript_GCfix	Genscript	106
9	0.0157459	1	10c_Genscript_GCfix	Genscript	107
8	0.0158195	1	10c_Genscript_GCfix	Genscript	108
7	0.0157183	1	10c_Genscript_GCfix	Genscript	109
6	0.0163521	1	10c_Genscript_GCfix	Genscript	110
5	0.0164318	1	10c_Genscript_GCfix	Genscript	111
4	0.0167435	1	10c_Genscript_GCfix	Genscript	112
3	0.0175694	1	10c_Genscript_GCfix	Genscript	113
2	0.0170011	1	10c_Genscript_GCfix	Genscript	114
1	0.0149119	1	10c_Genscript_GCfix	Genscript	115
0	0.00935251	1	10c_Genscript_GCfix	Genscript	116
0	0.00711401	2	10c_Genscript_GCfix	Genscript	0
1	0.0141793	2	10c_Genscript_GCfix	Genscript	1
2	0.0166874	2	10c_Genscript_GCfix	Genscript	2
3	0.0172323	2	10c_Genscript_GCfix	Genscript	3
4	0.0164357	2	10c_Genscript_GCfix	Genscript	4
5	0.0162119	2	10c_Genscript_GCfix	Genscript	5
6	0.0157395	2	10c_Genscript_GCfix	Genscript	6
7	0.0152951	2	10c_Genscript_GCfix	Genscript	7
8	0.01558	2	10c_Genscript_GCfix	Genscript	8
9	0.0152267	2	10c_Genscript_GCfix	Genscript	9
10	0.0160099	2	10c_Genscript_GCfix	Genscript	10
11	0.0174416	2	10c_Genscript_GCfix	Genscript	11
12	0.019268	2	10c_Genscript_GCfix	Genscript	12
13	0.0205899	2	10c_Genscript_GCfix	Genscript	13
14	0.0206801	2	10c_Genscript_GCfix	Genscript	14
15	0.0201268	2	10c_Genscript_GCfix	Genscript	15
16	0.0191074	2	10c_Genscript_GCfix	Genscript	16
17	0.0180155	2	10c_Genscript_GCfix	Genscript	17
18	0.017741	2	10c_Genscript_GCfix	Genscript	18
19	0.0167185	2	10c_Genscript_GCfix	Genscript	19
20	0.0159032	2	10c_Genscript_GCfix	Genscript	20
21	0.0156618	2	10c_Genscript_GCfix	Genscript	21
22	0.0158524	2	10c_Genscript_GCfix	Genscript	22
23	0.0155375	2	10c_Genscript_GCfix	Genscript	23
24	0.014803	2	10c_Genscript_GCfix	Genscript	24
25	0.0153417	2	10c_Genscript_GCfix	Genscript	25
26	0.0149397	2	10c_Genscript_GCfix	Genscript	26
27	0.0151241	2	10c_Genscript_GCfix	Genscript	27
28	0.0148765	2	10c_Genscript_GCfix	Genscript	28
29	0.0151262	2	10c_Genscript_GCfix	Genscript	29
30	0.0149491	2	10c_Genscript_GCfix	Genscript	30
31	0.0149584	2	10c_Genscript_GCfix	Genscript	31
32	0.014976	2	10c_Genscript_GCfix	Genscript	32
33	0.0148641	2	10c_Genscript_GCfix	Genscript	33
34	0.0146134	2	10c_Genscript_GCfix	Genscript	34
35	0.0145129	2	10c_Genscript_GCfix	Genscript	35
36	0.0142519	2	10c_Genscript_GCfix	Genscript	36
37	0.0144218	2	10c_Genscript_GCfix	Genscript	37
38	0.014315	2	10c_Genscript_GCfix	Genscript	38
39	0.013709	2	10c_Genscript_GCfix	Genscript	39
40	0.0137649	2	10c_Genscript_GCfix	Genscript	40
41	0.0134821	2	10c_Genscript_GCfix	Genscript	41
42	0.0133754	2	10c_Genscript_GCfix	Genscript	42
43	0.01322	2	10c_Genscript_GCfix	Genscript	43
44	0.0132584	2	10c_Genscript_GCfix	Genscript	44
45	0.0132024	2	10c_Genscript_GCfix	Genscript	45
46	0.0130232	2	10c_Genscript_GCfix	Genscript	46
47	0.0129559	2	10c_Genscript_GCfix	Genscript	47
48	0.0124783	2	10c_Genscript_GCfix	Genscript	48
49	0.0124099	2	10c_Genscript_GCfix	Genscript	49
50	0.0120432	2	10c_Genscript_GCfix	Genscript	50
51	0.0123042	2	10c_Genscript_GCfix	Genscript	51
52	0.0119769	2	10c_Genscript_GCfix	Genscript	52
53	0.0118971	2	10c_Genscript_GCfix	Genscript	53
54	0.0115542	2	10c_Genscript_GCfix	Genscript	54
55	0.0113915	2	10c_Genscript_GCfix	Genscript	55
56	0.0113428	2	10c_Genscript_GCfix	Genscript	56
57	0.0112185	2	10c_Genscript_GCfix	Genscript	57
58	0.0112506	2	10c_Genscript_GCfix	Genscript	58
59	0.0110932	2	10c_Genscript_GCfix	Genscript	59
60	0.0110383	2	10c_Genscript_GCfix	Genscript	60
61	0.0109585	2	10c_Genscript_GCfix	Genscript	61
62	0.0110859	2	10c_Genscript_GCfix	Genscript	62
63	0.0108777	2	10c_Genscript_GCfix	Genscript	63
64	0.0109222	2	10c_Genscript_GCfix	Genscript	64
65	0.0110455	2	10c_Genscript_GCfix	Genscript	65
66	0.0110248	2	10c_Genscript_GCfix	Genscript	66
67	0.010657	2	10c_Genscript_GCfix	Genscript	67
68	0.0109492	2	10c_Genscript_GCfix	Genscript	68
69	0.0112413	2	10c_Genscript_GCfix	Genscript	69
70	0.0109357	2	10c_Genscript_GCfix	Genscript	70
71	0.01129	2	10c_Genscript_GCfix	Genscript	71
72	0.0113211	2	10c_Genscript_GCfix	Genscript	72
73	0.0111595	2	10c_Genscript_GCfix	Genscript	73
74	0.0116122	2	10c_Genscript_GCfix	Genscript	74
75	0.0114226	2	10c_Genscript_GCfix	Genscript	75
76	0.0117365	2	10c_Genscript_GCfix	Genscript	76
77	0.0121001	2	10c_Genscript_GCfix	Genscript	77
78	0.0120297	2	10c_Genscript_GCfix	Genscript	78
79	0.0116806	2	10c_Genscript_GCfix	Genscript	79
80	0.0121696	2	10c_Genscript_GCfix	Genscript	80
81	0.0118981	2	10c_Genscript_GCfix	Genscript	81
82	0.0122359	2	10c_Genscript_GCfix	Genscript	82
83	0.011867	2	10c_Genscript_GCfix	Genscript	83
84	0.0122276	2	10c_Genscript_GCfix	Genscript	84
85	0.0122877	2	10c_Genscript_GCfix	Genscript	85
86	0.0121291	2	10c_Genscript_GCfix	Genscript	86
87	0.0122752	2	10c_Genscript_GCfix	Genscript	87
88	0.0123622	2	10c_Genscript_GCfix	Genscript	88
89	0.0124658	2	10c_Genscript_GCfix	Genscript	89
90	0.0124244	2	10c_Genscript_GCfix	Genscript	90
91	0.0126409	2	10c_Genscript_GCfix	Genscript	91
92	0.0133143	2	10c_Genscript_GCfix	Genscript	92
93	0.0133651	2	10c_Genscript_GCfix	Genscript	93
94	0.0143182	2	10c_Genscript_GCfix	Genscript	94
95	0.0145906	2	10c_Genscript_GCfix	Genscript	95
96	0.0153645	2	10c_Genscript_GCfix	Genscript	96
97	0.0159042	2	10c_Genscript_GCfix	Genscript	97
98	0.0169733	2	10c_Genscript_GCfix	Genscript	98
99	0.0180052	2	10c_Genscript_GCfix	Genscript	99
100	0.0189738	2	10c_Genscript_GCfix	Genscript	100
101	0.0200947	2	10c_Genscript_GCfix	Genscript	101
102	0.0211659	2	10c_Genscript_GCfix	Genscript	102
103	0.0228411	2	10c_Genscript_GCfix	Genscript	103
104	0.0233591	2	10c_Genscript_GCfix	Genscript	104
105	0.0246375	2	10c_Genscript_GCfix	Genscript	105
106	0.0259645	2	10c_Genscript_GCfix	Genscript	106
107	0.026929	2	10c_Genscript_GCfix	Genscript	107
108	0.0284498	2	10c_Genscript_GCfix	Genscript	108
109	0.0295179	2	10c_Genscript_GCfix	Genscript	109
110	0.0308823	2	10c_Genscript_GCfix	Genscript	110
111	0.0328175	2	10c_Genscript_GCfix	Genscript	111
112	0.0341104	2	10c_Genscript_GCfix	Genscript	112
113	0.0370038	2	10c_Genscript_GCfix	Genscript	113
114	0.0414109	2	10c_Genscript_GCfix	Genscript	114
115	0.0496085	2	10c_Genscript_GCfix	Genscript	115
116	0.0590897	2	10c_Genscript_GCfix	Genscript	116
116	0.0641791	1	15c_Genscript_GCfix	Genscript	0
115	0.0581698	1	15c_Genscript_GCfix	Genscript	1
114	0.0473108	1	15c_Genscript_GCfix	Genscript	2
113	0.0415928	1	15c_Genscript_GCfix	Genscript	3
112	0.0381539	1	15c_Genscript_GCfix	Genscript	4
111	0.0372093	1	15c_Genscript_GCfix	Genscript	5
110	0.0356411	1	15c_Genscript_GCfix	Genscript	6
109	0.0340019	1	15c_Genscript_GCfix	Genscript	7
108	0.0326375	1	15c_Genscript_GCfix	Genscript	8
107	0.0309479	1	15c_Genscript_GCfix	Genscript	9
106	0.0298633	1	15c_Genscript_GCfix	Genscript	10
105	0.0278979	1	15c_Genscript_GCfix	Genscript	11
104	0.0266621	1	15c_Genscript_GCfix	Genscript	12
103	0.0252596	1	15c_Genscript_GCfix	Genscript	13
102	0.0238376	1	15c_Genscript_GCfix	Genscript	14
101	0.0226645	1	15c_Genscript_GCfix	Genscript	15
100	0.0211221	1	15c_Genscript_GCfix	Genscript	16
99	0.0196578	1	15c_Genscript_GCfix	Genscript	17
98	0.0185619	1	15c_Genscript_GCfix	Genscript	18
97	0.0170534	1	15c_Genscript_GCfix	Genscript	19
96	0.016043	1	15c_Genscript_GCfix	Genscript	20
95	0.0151848	1	15c_Genscript_GCfix	Genscript	21
94	0.0145057	1	15c_Genscript_GCfix	Genscript	22
93	0.0137638	1	15c_Genscript_GCfix	Genscript	23
92	0.0132935	1	15c_Genscript_GCfix	Genscript	24
91	0.012777	1	15c_Genscript_GCfix	Genscript	25
90	0.0128263	1	15c_Genscript_GCfix	Genscript	26
89	0.0125207	1	15c_Genscript_GCfix	Genscript	27
88	0.012353	1	15c_Genscript_GCfix	Genscript	28
87	0.0123324	1	15c_Genscript_GCfix	Genscript	29
86	0.0121575	1	15c_Genscript_GCfix	Genscript	30
85	0.0122162	1	15c_Genscript_GCfix	Genscript	31
84	0.0123417	1	15c_Genscript_GCfix	Genscript	32
83	0.012211	1	15c_Genscript_GCfix	Genscript	33
82	0.0120484	1	15c_Genscript_GCfix	Genscript	34
81	0.0118457	1	15c_Genscript_GCfix	Genscript	35
80	0.012069	1	15c_Genscript_GCfix	Genscript	36
79	0.0121596	1	15c_Genscript_GCfix	Genscript	37
78	0.0120093	1	15c_Genscript_GCfix	Genscript	38
77	0.0120196	1	15c_Genscript_GCfix	Genscript	39
76	0.0119322	1	15c_Genscript_GCfix	Genscript	40
75	0.0119538	1	15c_Genscript_GCfix	Genscript	41
74	0.0116296	1	15c_Genscript_GCfix	Genscript	42
73	0.0113065	1	15c_Genscript_GCfix	Genscript	43
72	0.0113693	1	15c_Genscript_GCfix	Genscript	44
71	0.0113076	1	15c_Genscript_GCfix	Genscript	45
70	0.0112407	1	15c_Genscript_GCfix	Genscript	46
69	0.0114403	1	15c_Genscript_GCfix	Genscript	47
68	0.0110812	1	15c_Genscript_GCfix	Genscript	48
67	0.0110904	1	15c_Genscript_GCfix	Genscript	49
66	0.0108744	1	15c_Genscript_GCfix	Genscript	50
65	0.0109237	1	15c_Genscript_GCfix	Genscript	51
64	0.011038	1	15c_Genscript_GCfix	Genscript	52
63	0.0106305	1	15c_Genscript_GCfix	Genscript	53
62	0.0109526	1	15c_Genscript_GCfix	Genscript	54
61	0.0112911	1	15c_Genscript_GCfix	Genscript	55
60	0.0110431	1	15c_Genscript_GCfix	Genscript	56
59	0.0111326	1	15c_Genscript_GCfix	Genscript	57
58	0.0109721	1	15c_Genscript_GCfix	Genscript	58
57	0.0112077	1	15c_Genscript_GCfix	Genscript	59
56	0.0112818	1	15c_Genscript_GCfix	Genscript	60
55	0.0114321	1	15c_Genscript_GCfix	Genscript	61
54	0.0118241	1	15c_Genscript_GCfix	Genscript	62
53	0.0117963	1	15c_Genscript_GCfix	Genscript	63
52	0.0117109	1	15c_Genscript_GCfix	Genscript	64
51	0.0122141	1	15c_Genscript_GCfix	Genscript	65
50	0.0122707	1	15c_Genscript_GCfix	Genscript	66
49	0.01246	1	15c_Genscript_GCfix	Genscript	67
48	0.0123314	1	15c_Genscript_GCfix	Genscript	68
47	0.0130908	1	15c_Genscript_GCfix	Genscript	69
46	0.0128943	1	15c_Genscript_GCfix	Genscript	70
45	0.0131813	1	15c_Genscript_GCfix	Genscript	71
44	0.0133624	1	15c_Genscript_GCfix	Genscript	72
43	0.0132585	1	15c_Genscript_GCfix	Genscript	73
42	0.0134931	1	15c_Genscript_GCfix	Genscript	74
41	0.013561	1	15c_Genscript_GCfix	Genscript	75
40	0.0140313	1	15c_Genscript_GCfix	Genscript	76
39	0.0138811	1	15c_Genscript_GCfix	Genscript	77
38	0.0140364	1	15c_Genscript_GCfix	Genscript	78
37	0.0141455	1	15c_Genscript_GCfix	Genscript	79
36	0.0143842	1	15c_Genscript_GCfix	Genscript	80
35	0.0146528	1	15c_Genscript_GCfix	Genscript	81
34	0.0146754	1	15c_Genscript_GCfix	Genscript	82
33	0.0150911	1	15c_Genscript_GCfix	Genscript	83
32	0.015299	1	15c_Genscript_GCfix	Genscript	84
31	0.015227	1	15c_Genscript_GCfix	Genscript	85
30	0.0153072	1	15c_Genscript_GCfix	Genscript	86
29	0.0152033	1	15c_Genscript_GCfix	Genscript	87
28	0.0154266	1	15c_Genscript_GCfix	Genscript	88
27	0.0155737	1	15c_Genscript_GCfix	Genscript	89
26	0.0152928	1	15c_Genscript_GCfix	Genscript	90
25	0.0157281	1	15c_Genscript_GCfix	Genscript	91
24	0.0154554	1	15c_Genscript_GCfix	Genscript	92
23	0.0157981	1	15c_Genscript_GCfix	Genscript	93
22	0.0157826	1	15c_Genscript_GCfix	Genscript	94
21	0.0160471	1	15c_Genscript_GCfix	Genscript	95
20	0.0165986	1	15c_Genscript_GCfix	Genscript	96
19	0.0170143	1	15c_Genscript_GCfix	Genscript	97
18	0.0175453	1	15c_Genscript_GCfix	Genscript	98
17	0.0181493	1	15c_Genscript_GCfix	Genscript	99
16	0.0191526	1	15c_Genscript_GCfix	Genscript	100
15	0.0203174	1	15c_Genscript_GCfix	Genscript	101
14	0.0212383	1	15c_Genscript_GCfix	Genscript	102
13	0.0206302	1	15c_Genscript_GCfix	Genscript	103
12	0.019772	1	15c_Genscript_GCfix	Genscript	104
11	0.0181689	1	15c_Genscript_GCfix	Genscript	105
10	0.0164165	1	15c_Genscript_GCfix	Genscript	106
9	0.015475	1	15c_Genscript_GCfix	Genscript	107
8	0.0157713	1	15c_Genscript_GCfix	Genscript	108
7	0.0157775	1	15c_Genscript_GCfix	Genscript	109
6	0.016399	1	15c_Genscript_GCfix	Genscript	110
5	0.016718	1	15c_Genscript_GCfix	Genscript	111
4	0.0168569	1	15c_Genscript_GCfix	Genscript	112
3	0.0172942	1	15c_Genscript_GCfix	Genscript	113
2	0.0169526	1	15c_Genscript_GCfix	Genscript	114
1	0.0148329	1	15c_Genscript_GCfix	Genscript	115
0	0.00901703	1	15c_Genscript_GCfix	Genscript	116
0	0.00737509	2	15c_Genscript_GCfix	Genscript	0
1	0.0142859	2	15c_Genscript_GCfix	Genscript	1
2	0.0166208	2	15c_Genscript_GCfix	Genscript	2
3	0.0167582	2	15c_Genscript_GCfix	Genscript	3
4	0.0162596	2	15c_Genscript_GCfix	Genscript	4
5	0.0162356	2	15c_Genscript_GCfix	Genscript	5
6	0.0158775	2	15c_Genscript_GCfix	Genscript	6
7	0.0153477	2	15c_Genscript_GCfix	Genscript	7
8	0.01566	2	15c_Genscript_GCfix	Genscript	8
9	0.0147179	2	15c_Genscript_GCfix	Genscript	9
10	0.0159129	2	15c_Genscript_GCfix	Genscript	10
11	0.0174067	2	15c_Genscript_GCfix	Genscript	11
12	0.018789	2	15c_Genscript_GCfix	Genscript	12
13	0.0202807	2	15c_Genscript_GCfix	Genscript	13
14	0.0209677	2	15c_Genscript_GCfix	Genscript	14
15	0.0203213	2	15c_Genscript_GCfix	Genscript	15
16	0.0192502	2	15c_Genscript_GCfix	Genscript	16
17	0.0180312	2	15c_Genscript_GCfix	Genscript	17
18	0.0177085	2	15c_Genscript_GCfix	Genscript	18
19	0.0168695	2	15c_Genscript_GCfix	Genscript	19
20	0.016168	2	15c_Genscript_GCfix	Genscript	20
21	0.0158182	2	15c_Genscript_GCfix	Genscript	21
22	0.0158671	2	15c_Genscript_GCfix	Genscript	22
23	0.0156881	2	15c_Genscript_GCfix	Genscript	23
24	0.0151624	2	15c_Genscript_GCfix	Genscript	24
25	0.0156142	2	15c_Genscript_GCfix	Genscript	25
26	0.0151947	2	15c_Genscript_GCfix	Genscript	26
27	0.0155673	2	15c_Genscript_GCfix	Genscript	27
28	0.0150885	2	15c_Genscript_GCfix	Genscript	28
29	0.0153706	2	15c_Genscript_GCfix	Genscript	29
30	0.014848	2	15c_Genscript_GCfix	Genscript	30
31	0.015126	2	15c_Genscript_GCfix	Genscript	31
32	0.0150895	2	15c_Genscript_GCfix	Genscript	32
33	0.0151801	2	15c_Genscript_GCfix	Genscript	33
34	0.0147242	2	15c_Genscript_GCfix	Genscript	34
35	0.0145149	2	15c_Genscript_GCfix	Genscript	35
36	0.0144535	2	15c_Genscript_GCfix	Genscript	36
37	0.0143994	2	15c_Genscript_GCfix	Genscript	37
38	0.0143036	2	15c_Genscript_GCfix	Genscript	38
39	0.013806	2	15c_Genscript_GCfix	Genscript	39
40	0.0138737	2	15c_Genscript_GCfix	Genscript	40
41	0.0136572	2	15c_Genscript_GCfix	Genscript	41
42	0.0136041	2	15c_Genscript_GCfix	Genscript	42
43	0.0132627	2	15c_Genscript_GCfix	Genscript	43
44	0.0132866	2	15c_Genscript_GCfix	Genscript	44
45	0.0129035	2	15c_Genscript_GCfix	Genscript	45
46	0.0131503	2	15c_Genscript_GCfix	Genscript	46
47	0.0131086	2	15c_Genscript_GCfix	Genscript	47
48	0.0125392	2	15c_Genscript_GCfix	Genscript	48
49	0.0124549	2	15c_Genscript_GCfix	Genscript	49
50	0.0123404	2	15c_Genscript_GCfix	Genscript	50
51	0.0121738	2	15c_Genscript_GCfix	Genscript	51
52	0.0120562	2	15c_Genscript_GCfix	Genscript	52
53	0.0117242	2	15c_Genscript_GCfix	Genscript	53
54	0.0117179	2	15c_Genscript_GCfix	Genscript	54
55	0.0115295	2	15c_Genscript_GCfix	Genscript	55
56	0.0113817	2	15c_Genscript_GCfix	Genscript	56
57	0.0113796	2	15c_Genscript_GCfix	Genscript	57
58	0.0109778	2	15c_Genscript_GCfix	Genscript	58
59	0.0112235	2	15c_Genscript_GCfix	Genscript	59
60	0.0110226	2	15c_Genscript_GCfix	Genscript	60
61	0.0110236	2	15c_Genscript_GCfix	Genscript	61
62	0.0111506	2	15c_Genscript_GCfix	Genscript	62
63	0.0108518	2	15c_Genscript_GCfix	Genscript	63
64	0.0108695	2	15c_Genscript_GCfix	Genscript	64
65	0.0111391	2	15c_Genscript_GCfix	Genscript	65
66	0.0107363	2	15c_Genscript_GCfix	Genscript	66
67	0.0107769	2	15c_Genscript_GCfix	Genscript	67
68	0.0112266	2	15c_Genscript_GCfix	Genscript	68
69	0.0112995	2	15c_Genscript_GCfix	Genscript	69
70	0.0111725	2	15c_Genscript_GCfix	Genscript	70
71	0.0112703	2	15c_Genscript_GCfix	Genscript	71
72	0.0114493	2	15c_Genscript_GCfix	Genscript	72
73	0.0112974	2	15c_Genscript_GCfix	Genscript	73
74	0.011821	2	15c_Genscript_GCfix	Genscript	74
75	0.0118335	2	15c_Genscript_GCfix	Genscript	75
76	0.0118033	2	15c_Genscript_GCfix	Genscript	76
77	0.0120427	2	15c_Genscript_GCfix	Genscript	77
78	0.012102	2	15c_Genscript_GCfix	Genscript	78
79	0.0120645	2	15c_Genscript_GCfix	Genscript	79
80	0.0120979	2	15c_Genscript_GCfix	Genscript	80
81	0.0120677	2	15c_Genscript_GCfix	Genscript	81
82	0.0120593	2	15c_Genscript_GCfix	Genscript	82
83	0.0121239	2	15c_Genscript_GCfix	Genscript	83
84	0.0122373	2	15c_Genscript_GCfix	Genscript	84
85	0.012254	2	15c_Genscript_GCfix	Genscript	85
86	0.0122946	2	15c_Genscript_GCfix	Genscript	86
87	0.0122394	2	15c_Genscript_GCfix	Genscript	87
88	0.0124195	2	15c_Genscript_GCfix	Genscript	88
89	0.012584	2	15c_Genscript_GCfix	Genscript	89
90	0.0127526	2	15c_Genscript_GCfix	Genscript	90
91	0.0128276	2	15c_Genscript_GCfix	Genscript	91
92	0.0132065	2	15c_Genscript_GCfix	Genscript	92
93	0.0135999	2	15c_Genscript_GCfix	Genscript	93
94	0.0144358	2	15c_Genscript_GCfix	Genscript	94
95	0.015102	2	15c_Genscript_GCfix	Genscript	95
96	0.0159181	2	15c_Genscript_GCfix	Genscript	96
97	0.0166291	2	15c_Genscript_GCfix	Genscript	97
98	0.0179334	2	15c_Genscript_GCfix	Genscript	98
99	0.0191836	2	15c_Genscript_GCfix	Genscript	99
100	0.0207908	2	15c_Genscript_GCfix	Genscript	100
101	0.0221222	2	15c_Genscript_GCfix	Genscript	101
102	0.0232214	2	15c_Genscript_GCfix	Genscript	102
103	0.0248015	2	15c_Genscript_GCfix	Genscript	103
104	0.0262422	2	15c_Genscript_GCfix	Genscript	104
105	0.0274913	2	15c_Genscript_GCfix	Genscript	105
106	0.0292318	2	15c_Genscript_GCfix	Genscript	106
107	0.0303529	2	15c_Genscript_GCfix	Genscript	107
108	0.032365	2	15c_Genscript_GCfix	Genscript	108
109	0.0339629	2	15c_Genscript_GCfix	Genscript	109
110	0.035923	2	15c_Genscript_GCfix	Genscript	110
111	0.0378102	2	15c_Genscript_GCfix	Genscript	111
112	0.0393654	2	15c_Genscript_GCfix	Genscript	112
113	0.0432596	2	15c_Genscript_GCfix	Genscript	113
114	0.048991	2	15c_Genscript_GCfix	Genscript	114
115	0.0595379	2	15c_Genscript_GCfix	Genscript	115
116	0.0693831	2	15c_Genscript_GCfix	Genscript	116
116	0.0608215	1	20c_Genscript_GCfix	Genscript	0
115	0.0547241	1	20c_Genscript_GCfix	Genscript	1
114	0.0440661	1	20c_Genscript_GCfix	Genscript	2
113	0.0381926	1	20c_Genscript_GCfix	Genscript	3
112	0.0357844	1	20c_Genscript_GCfix	Genscript	4
111	0.0339896	1	20c_Genscript_GCfix	Genscript	5
110	0.0327362	1	20c_Genscript_GCfix	Genscript	6
109	0.0317715	1	20c_Genscript_GCfix	Genscript	7
108	0.0303209	1	20c_Genscript_GCfix	Genscript	8
107	0.0285939	1	20c_Genscript_GCfix	Genscript	9
106	0.0281644	1	20c_Genscript_GCfix	Genscript	10
105	0.026084	1	20c_Genscript_GCfix	Genscript	11
104	0.0250525	1	20c_Genscript_GCfix	Genscript	12
103	0.0236399	1	20c_Genscript_GCfix	Genscript	13
102	0.0225529	1	20c_Genscript_GCfix	Genscript	14
101	0.0212646	1	20c_Genscript_GCfix	Genscript	15
100	0.0201869	1	20c_Genscript_GCfix	Genscript	16
99	0.0189889	1	20c_Genscript_GCfix	Genscript	17
98	0.0177068	1	20c_Genscript_GCfix	Genscript	18
97	0.0165458	1	20c_Genscript_GCfix	Genscript	19
96	0.0156325	1	20c_Genscript_GCfix	Genscript	20
95	0.0149627	1	20c_Genscript_GCfix	Genscript	21
94	0.0141408	1	20c_Genscript_GCfix	Genscript	22
93	0.0137709	1	20c_Genscript_GCfix	Genscript	23
92	0.0132819	1	20c_Genscript_GCfix	Genscript	24
91	0.0128165	1	20c_Genscript_GCfix	Genscript	25
90	0.012762	1	20c_Genscript_GCfix	Genscript	26
89	0.0123983	1	20c_Genscript_GCfix	Genscript	27
88	0.0122319	1	20c_Genscript_GCfix	Genscript	28
87	0.0119977	1	20c_Genscript_GCfix	Genscript	29
86	0.0119555	1	20c_Genscript_GCfix	Genscript	30
85	0.012236	1	20c_Genscript_GCfix	Genscript	31
84	0.0119052	1	20c_Genscript_GCfix	Genscript	32
83	0.0120059	1	20c_Genscript_GCfix	Genscript	33
82	0.0120439	1	20c_Genscript_GCfix	Genscript	34
81	0.0118415	1	20c_Genscript_GCfix	Genscript	35
80	0.0119833	1	20c_Genscript_GCfix	Genscript	36
79	0.0119586	1	20c_Genscript_GCfix	Genscript	37
78	0.0119093	1	20c_Genscript_GCfix	Genscript	38
77	0.0118723	1	20c_Genscript_GCfix	Genscript	39
76	0.0117203	1	20c_Genscript_GCfix	Genscript	40
75	0.0119247	1	20c_Genscript_GCfix	Genscript	41
74	0.0113679	1	20c_Genscript_GCfix	Genscript	42
73	0.0112035	1	20c_Genscript_GCfix	Genscript	43
72	0.0111326	1	20c_Genscript_GCfix	Genscript	44
71	0.0113309	1	20c_Genscript_GCfix	Genscript	45
70	0.0111223	1	20c_Genscript_GCfix	Genscript	46
69	0.0113556	1	20c_Genscript_GCfix	Genscript	47
68	0.0108234	1	20c_Genscript_GCfix	Genscript	48
67	0.0110206	1	20c_Genscript_GCfix	Genscript	49
66	0.0106549	1	20c_Genscript_GCfix	Genscript	50
65	0.0108378	1	20c_Genscript_GCfix	Genscript	51
64	0.0108614	1	20c_Genscript_GCfix	Genscript	52
63	0.0106456	1	20c_Genscript_GCfix	Genscript	53
62	0.0106385	1	20c_Genscript_GCfix	Genscript	54
61	0.0112713	1	20c_Genscript_GCfix	Genscript	55
60	0.0109744	1	20c_Genscript_GCfix	Genscript	56
59	0.0109354	1	20c_Genscript_GCfix	Genscript	57
58	0.0111162	1	20c_Genscript_GCfix	Genscript	58
57	0.0113504	1	20c_Genscript_GCfix	Genscript	59
56	0.0112631	1	20c_Genscript_GCfix	Genscript	60
55	0.0117213	1	20c_Genscript_GCfix	Genscript	61
54	0.0116761	1	20c_Genscript_GCfix	Genscript	62
53	0.0117275	1	20c_Genscript_GCfix	Genscript	63
52	0.0116751	1	20c_Genscript_GCfix	Genscript	64
51	0.0122401	1	20c_Genscript_GCfix	Genscript	65
50	0.0122751	1	20c_Genscript_GCfix	Genscript	66
49	0.0124086	1	20c_Genscript_GCfix	Genscript	67
48	0.0124877	1	20c_Genscript_GCfix	Genscript	68
47	0.0126798	1	20c_Genscript_GCfix	Genscript	69
46	0.0128042	1	20c_Genscript_GCfix	Genscript	70
45	0.0131822	1	20c_Genscript_GCfix	Genscript	71
44	0.0132079	1	20c_Genscript_GCfix	Genscript	72
43	0.0135459	1	20c_Genscript_GCfix	Genscript	73
42	0.0134832	1	20c_Genscript_GCfix	Genscript	74
41	0.0134124	1	20c_Genscript_GCfix	Genscript	75
40	0.0135161	1	20c_Genscript_GCfix	Genscript	76
39	0.0138233	1	20c_Genscript_GCfix	Genscript	77
38	0.0141736	1	20c_Genscript_GCfix	Genscript	78
37	0.0142291	1	20c_Genscript_GCfix	Genscript	79
36	0.0142918	1	20c_Genscript_GCfix	Genscript	80
35	0.0141603	1	20c_Genscript_GCfix	Genscript	81
34	0.0146021	1	20c_Genscript_GCfix	Genscript	82
33	0.0146462	1	20c_Genscript_GCfix	Genscript	83
32	0.0149072	1	20c_Genscript_GCfix	Genscript	84
31	0.0147952	1	20c_Genscript_GCfix	Genscript	85
30	0.0151907	1	20c_Genscript_GCfix	Genscript	86
29	0.0152164	1	20c_Genscript_GCfix	Genscript	87
28	0.0151034	1	20c_Genscript_GCfix	Genscript	88
27	0.0151435	1	20c_Genscript_GCfix	Genscript	89
26	0.0151733	1	20c_Genscript_GCfix	Genscript	90
25	0.0152462	1	20c_Genscript_GCfix	Genscript	91
24	0.015425	1	20c_Genscript_GCfix	Genscript	92
23	0.0155647	1	20c_Genscript_GCfix	Genscript	93
22	0.0156428	1	20c_Genscript_GCfix	Genscript	94
21	0.0157486	1	20c_Genscript_GCfix	Genscript	95
20	0.0164534	1	20c_Genscript_GCfix	Genscript	96
19	0.0168849	1	20c_Genscript_GCfix	Genscript	97
18	0.0172188	1	20c_Genscript_GCfix	Genscript	98
17	0.0178732	1	20c_Genscript_GCfix	Genscript	99
16	0.0186026	1	20c_Genscript_GCfix	Genscript	100
15	0.0200081	1	20c_Genscript_GCfix	Genscript	101
14	0.0210046	1	20c_Genscript_GCfix	Genscript	102
13	0.0209327	1	20c_Genscript_GCfix	Genscript	103
12	0.0194461	1	20c_Genscript_GCfix	Genscript	104
11	0.0179081	1	20c_Genscript_GCfix	Genscript	105
10	0.0161822	1	20c_Genscript_GCfix	Genscript	106
9	0.0157311	1	20c_Genscript_GCfix	Genscript	107
8	0.0155092	1	20c_Genscript_GCfix	Genscript	108
7	0.015539	1	20c_Genscript_GCfix	Genscript	109
6	0.0161257	1	20c_Genscript_GCfix	Genscript	110
5	0.0162161	1	20c_Genscript_GCfix	Genscript	111
4	0.0168448	1	20c_Genscript_GCfix	Genscript	112
3	0.0173246	1	20c_Genscript_GCfix	Genscript	113
2	0.0168705	1	20c_Genscript_GCfix	Genscript	114
1	0.0151024	1	20c_Genscript_GCfix	Genscript	115
0	0.00912924	1	20c_Genscript_GCfix	Genscript	116
0	0.00758047	2	20c_Genscript_GCfix	Genscript	0
1	0.0144962	2	20c_Genscript_GCfix	Genscript	1
2	0.016627	2	20c_Genscript_GCfix	Genscript	2
3	0.0167687	2	20c_Genscript_GCfix	Genscript	3
4	0.0164374	2	20c_Genscript_GCfix	Genscript	4
5	0.0158038	2	20c_Genscript_GCfix	Genscript	5
6	0.0156955	2	20c_Genscript_GCfix	Genscript	6
7	0.0151099	2	20c_Genscript_GCfix	Genscript	7
8	0.0151203	2	20c_Genscript_GCfix	Genscript	8
9	0.0151245	2	20c_Genscript_GCfix	Genscript	9
10	0.0156007	2	20c_Genscript_GCfix	Genscript	10
11	0.0169021	2	20c_Genscript_GCfix	Genscript	11
12	0.0186391	2	20c_Genscript_GCfix	Genscript	12
13	0.0204365	2	20c_Genscript_GCfix	Genscript	13
14	0.02092	2	20c_Genscript_GCfix	Genscript	14
15	0.0198895	2	20c_Genscript_GCfix	Genscript	15
16	0.0185891	2	20c_Genscript_GCfix	Genscript	16
17	0.0176586	2	20c_Genscript_GCfix	Genscript	17
18	0.0175471	2	20c_Genscript_GCfix	Genscript	18
19	0.0166322	2	20c_Genscript_GCfix	Genscript	19
20	0.0160091	2	20c_Genscript_GCfix	Genscript	20
21	0.0156799	2	20c_Genscript_GCfix	Genscript	21
22	0.0155882	2	20c_Genscript_GCfix	Genscript	22
23	0.0156851	2	20c_Genscript_GCfix	Genscript	23
24	0.015312	2	20c_Genscript_GCfix	Genscript	24
25	0.0150411	2	20c_Genscript_GCfix	Genscript	25
26	0.0148546	2	20c_Genscript_GCfix	Genscript	26
27	0.0150849	2	20c_Genscript_GCfix	Genscript	27
28	0.0149296	2	20c_Genscript_GCfix	Genscript	28
29	0.015163	2	20c_Genscript_GCfix	Genscript	29
30	0.0149463	2	20c_Genscript_GCfix	Genscript	30
31	0.0146379	2	20c_Genscript_GCfix	Genscript	31
32	0.0148817	2	20c_Genscript_GCfix	Genscript	32
33	0.0147369	2	20c_Genscript_GCfix	Genscript	33
34	0.014541	2	20c_Genscript_GCfix	Genscript	34
35	0.0141627	2	20c_Genscript_GCfix	Genscript	35
36	0.014293	2	20c_Genscript_GCfix	Genscript	36
37	0.0143659	2	20c_Genscript_GCfix	Genscript	37
38	0.0142044	2	20c_Genscript_GCfix	Genscript	38
39	0.0139439	2	20c_Genscript_GCfix	Genscript	39
40	0.0136146	2	20c_Genscript_GCfix	Genscript	40
41	0.0134833	2	20c_Genscript_GCfix	Genscript	41
42	0.0133646	2	20c_Genscript_GCfix	Genscript	42
43	0.0135323	2	20c_Genscript_GCfix	Genscript	43
44	0.0131197	2	20c_Genscript_GCfix	Genscript	44
45	0.0130655	2	20c_Genscript_GCfix	Genscript	45
46	0.0131113	2	20c_Genscript_GCfix	Genscript	46
47	0.0127133	2	20c_Genscript_GCfix	Genscript	47
48	0.0125216	2	20c_Genscript_GCfix	Genscript	48
49	0.012483	2	20c_Genscript_GCfix	Genscript	49
50	0.0123267	2	20c_Genscript_GCfix	Genscript	50
51	0.0121454	2	20c_Genscript_GCfix	Genscript	51
52	0.0119631	2	20c_Genscript_GCfix	Genscript	52
53	0.011985	2	20c_Genscript_GCfix	Genscript	53
54	0.0114838	2	20c_Genscript_GCfix	Genscript	54
55	0.0115755	2	20c_Genscript_GCfix	Genscript	55
56	0.0115244	2	20c_Genscript_GCfix	Genscript	56
57	0.011563	2	20c_Genscript_GCfix	Genscript	57
58	0.0110555	2	20c_Genscript_GCfix	Genscript	58
59	0.0111545	2	20c_Genscript_GCfix	Genscript	59
60	0.0108825	2	20c_Genscript_GCfix	Genscript	60
61	0.0109117	2	20c_Genscript_GCfix	Genscript	61
62	0.0109034	2	20c_Genscript_GCfix	Genscript	62
63	0.0106991	2	20c_Genscript_GCfix	Genscript	63
64	0.0107544	2	20c_Genscript_GCfix	Genscript	64
65	0.0111378	2	20c_Genscript_GCfix	Genscript	65
66	0.010771	2	20c_Genscript_GCfix	Genscript	66
67	0.010794	2	20c_Genscript_GCfix	Genscript	67
68	0.0108659	2	20c_Genscript_GCfix	Genscript	68
69	0.0111399	2	20c_Genscript_GCfix	Genscript	69
70	0.0109961	2	20c_Genscript_GCfix	Genscript	70
71	0.0112608	2	20c_Genscript_GCfix	Genscript	71
72	0.011439	2	20c_Genscript_GCfix	Genscript	72
73	0.0109461	2	20c_Genscript_GCfix	Genscript	73
74	0.0117036	2	20c_Genscript_GCfix	Genscript	74
75	0.0116223	2	20c_Genscript_GCfix	Genscript	75
76	0.0117964	2	20c_Genscript_GCfix	Genscript	76
77	0.0116953	2	20c_Genscript_GCfix	Genscript	77
78	0.0120923	2	20c_Genscript_GCfix	Genscript	78
79	0.0117245	2	20c_Genscript_GCfix	Genscript	79
80	0.0119141	2	20c_Genscript_GCfix	Genscript	80
81	0.0119818	2	20c_Genscript_GCfix	Genscript	81
82	0.0121579	2	20c_Genscript_GCfix	Genscript	82
83	0.0120048	2	20c_Genscript_GCfix	Genscript	83
84	0.011987	2	20c_Genscript_GCfix	Genscript	84
85	0.0122257	2	20c_Genscript_GCfix	Genscript	85
86	0.0121913	2	20c_Genscript_GCfix	Genscript	86
87	0.0118808	2	20c_Genscript_GCfix	Genscript	87
88	0.0123121	2	20c_Genscript_GCfix	Genscript	88
89	0.0125528	2	20c_Genscript_GCfix	Genscript	89
90	0.0125508	2	20c_Genscript_GCfix	Genscript	90
91	0.0127519	2	20c_Genscript_GCfix	Genscript	91
92	0.0133083	2	20c_Genscript_GCfix	Genscript	92
93	0.0135646	2	20c_Genscript_GCfix	Genscript	93
94	0.0142534	2	20c_Genscript_GCfix	Genscript	94
95	0.0147504	2	20c_Genscript_GCfix	Genscript	95
96	0.0154329	2	20c_Genscript_GCfix	Genscript	96
97	0.0160987	2	20c_Genscript_GCfix	Genscript	97
98	0.0173575	2	20c_Genscript_GCfix	Genscript	98
99	0.0185505	2	20c_Genscript_GCfix	Genscript	99
100	0.0199999	2	20c_Genscript_GCfix	Genscript	100
101	0.0206314	2	20c_Genscript_GCfix	Genscript	101
102	0.0219776	2	20c_Genscript_GCfix	Genscript	102
103	0.0235208	2	20c_Genscript_GCfix	Genscript	103
104	0.0246649	2	20c_Genscript_GCfix	Genscript	104
105	0.0257496	2	20c_Genscript_GCfix	Genscript	105
106	0.0275168	2	20c_Genscript_GCfix	Genscript	106
107	0.0279837	2	20c_Genscript_GCfix	Genscript	107
108	0.0301843	2	20c_Genscript_GCfix	Genscript	108
109	0.0314972	2	20c_Genscript_GCfix	Genscript	109
110	0.0331457	2	20c_Genscript_GCfix	Genscript	110
111	0.0346878	2	20c_Genscript_GCfix	Genscript	111
112	0.0369166	2	20c_Genscript_GCfix	Genscript	112
113	0.0399915	2	20c_Genscript_GCfix	Genscript	113
114	0.0454714	2	20c_Genscript_GCfix	Genscript	114
115	0.0559183	2	20c_Genscript_GCfix	Genscript	115
116	0.0653681	2	20c_Genscript_GCfix	Genscript	116
116	0.0629238	1	25c_Genscript_GCfix	Genscript	0
115	0.0558665	1	25c_Genscript_GCfix	Genscript	1
114	0.0462765	1	25c_Genscript_GCfix	Genscript	2
113	0.0401815	1	25c_Genscript_GCfix	Genscript	3
112	0.0367113	1	25c_Genscript_GCfix	Genscript	4
111	0.0359721	1	25c_Genscript_GCfix	Genscript	5
110	0.0342127	1	25c_Genscript_GCfix	Genscript	6
109	0.0328575	1	25c_Genscript_GCfix	Genscript	7
108	0.0320356	1	25c_Genscript_GCfix	Genscript	8
107	0.0304923	1	25c_Genscript_GCfix	Genscript	9
106	0.028093	1	25c_Genscript_GCfix	Genscript	10
105	0.0269207	1	25c_Genscript_GCfix	Genscript	11
104	0.0254631	1	25c_Genscript_GCfix	Genscript	12
103	0.0244108	1	25c_Genscript_GCfix	Genscript	13
102	0.0236613	1	25c_Genscript_GCfix	Genscript	14
101	0.0221055	1	25c_Genscript_GCfix	Genscript	15
100	0.0210253	1	25c_Genscript_GCfix	Genscript	16
99	0.0203265	1	25c_Genscript_GCfix	Genscript	17
98	0.0190477	1	25c_Genscript_GCfix	Genscript	18
97	0.0178475	1	25c_Genscript_GCfix	Genscript	19
96	0.0157263	1	25c_Genscript_GCfix	Genscript	20
95	0.0157873	1	25c_Genscript_GCfix	Genscript	21
94	0.0146936	1	25c_Genscript_GCfix	Genscript	22
93	0.0137539	1	25c_Genscript_GCfix	Genscript	23
92	0.0135224	1	25c_Genscript_GCfix	Genscript	24
91	0.013022	1	25c_Genscript_GCfix	Genscript	25
90	0.0120617	1	25c_Genscript_GCfix	Genscript	26
89	0.0130799	1	25c_Genscript_GCfix	Genscript	27
88	0.0126375	1	25c_Genscript_GCfix	Genscript	28
87	0.012316	1	25c_Genscript_GCfix	Genscript	29
86	0.0124814	1	25c_Genscript_GCfix	Genscript	30
85	0.0132536	1	25c_Genscript_GCfix	Genscript	31
84	0.012376	1	25c_Genscript_GCfix	Genscript	32
83	0.0119811	1	25c_Genscript_GCfix	Genscript	33
82	0.013174	1	25c_Genscript_GCfix	Genscript	34
81	0.012377	1	25c_Genscript_GCfix	Genscript	35
80	0.0119015	1	25c_Genscript_GCfix	Genscript	36
79	0.0123222	1	25c_Genscript_GCfix	Genscript	37
78	0.0124111	1	25c_Genscript_GCfix	Genscript	38
77	0.0118736	1	25c_Genscript_GCfix	Genscript	39
76	0.0121475	1	25c_Genscript_GCfix	Genscript	40
75	0.0115376	1	25c_Genscript_GCfix	Genscript	41
74	0.0122498	1	25c_Genscript_GCfix	Genscript	42
73	0.0121599	1	25c_Genscript_GCfix	Genscript	43
72	0.0118467	1	25c_Genscript_GCfix	Genscript	44
71	0.0119924	1	25c_Genscript_GCfix	Genscript	45
70	0.0112626	1	25c_Genscript_GCfix	Genscript	46
69	0.0111055	1	25c_Genscript_GCfix	Genscript	47
68	0.0109659	1	25c_Genscript_GCfix	Genscript	48
67	0.0110331	1	25c_Genscript_GCfix	Genscript	49
66	0.0110228	1	25c_Genscript_GCfix	Genscript	50
65	0.010906	1	25c_Genscript_GCfix	Genscript	51
64	0.011672	1	25c_Genscript_GCfix	Genscript	52
63	0.0113887	1	25c_Genscript_GCfix	Genscript	53
62	0.0109577	1	25c_Genscript_GCfix	Genscript	54
61	0.0110166	1	25c_Genscript_GCfix	Genscript	55
60	0.01112	1	25c_Genscript_GCfix	Genscript	56
59	0.0109029	1	25c_Genscript_GCfix	Genscript	57
58	0.0116658	1	25c_Genscript_GCfix	Genscript	58
57	0.0113308	1	25c_Genscript_GCfix	Genscript	59
56	0.0119128	1	25c_Genscript_GCfix	Genscript	60
55	0.011794	1	25c_Genscript_GCfix	Genscript	61
54	0.0113246	1	25c_Genscript_GCfix	Genscript	62
53	0.011519	1	25c_Genscript_GCfix	Genscript	63
52	0.0124132	1	25c_Genscript_GCfix	Genscript	64
51	0.0127036	1	25c_Genscript_GCfix	Genscript	65
50	0.0131389	1	25c_Genscript_GCfix	Genscript	66
49	0.0125589	1	25c_Genscript_GCfix	Genscript	67
48	0.0131544	1	25c_Genscript_GCfix	Genscript	68
47	0.0141106	1	25c_Genscript_GCfix	Genscript	69
46	0.0131492	1	25c_Genscript_GCfix	Genscript	70
45	0.0125248	1	25c_Genscript_GCfix	Genscript	71
44	0.0128411	1	25c_Genscript_GCfix	Genscript	72
43	0.0127326	1	25c_Genscript_GCfix	Genscript	73
42	0.0137343	1	25c_Genscript_GCfix	Genscript	74
41	0.0146212	1	25c_Genscript_GCfix	Genscript	75
40	0.0144496	1	25c_Genscript_GCfix	Genscript	76
39	0.014153	1	25c_Genscript_GCfix	Genscript	77
38	0.0141116	1	25c_Genscript_GCfix	Genscript	78
37	0.013848	1	25c_Genscript_GCfix	Genscript	79
36	0.0142398	1	25c_Genscript_GCfix	Genscript	80
35	0.0148983	1	25c_Genscript_GCfix	Genscript	81
34	0.0147618	1	25c_Genscript_GCfix	Genscript	82
33	0.0148507	1	25c_Genscript_GCfix	Genscript	83
32	0.0151185	1	25c_Genscript_GCfix	Genscript	84
31	0.0150316	1	25c_Genscript_GCfix	Genscript	85
30	0.015411	1	25c_Genscript_GCfix	Genscript	86
29	0.0153407	1	25c_Genscript_GCfix	Genscript	87
28	0.0153624	1	25c_Genscript_GCfix	Genscript	88
27	0.0160447	1	25c_Genscript_GCfix	Genscript	89
26	0.0157449	1	25c_Genscript_GCfix	Genscript	90
25	0.0156829	1	25c_Genscript_GCfix	Genscript	91
24	0.0157025	1	25c_Genscript_GCfix	Genscript	92
23	0.0150585	1	25c_Genscript_GCfix	Genscript	93
22	0.0159289	1	25c_Genscript_GCfix	Genscript	94
21	0.015869	1	25c_Genscript_GCfix	Genscript	95
20	0.0167538	1	25c_Genscript_GCfix	Genscript	96
19	0.0175984	1	25c_Genscript_GCfix	Genscript	97
18	0.0177183	1	25c_Genscript_GCfix	Genscript	98
17	0.017219	1	25c_Genscript_GCfix	Genscript	99
16	0.018903	1	25c_Genscript_GCfix	Genscript	100
15	0.0205673	1	25c_Genscript_GCfix	Genscript	101
14	0.0215856	1	25c_Genscript_GCfix	Genscript	102
13	0.0200691	1	25c_Genscript_GCfix	Genscript	103
12	0.0198458	1	25c_Genscript_GCfix	Genscript	104
11	0.0191966	1	25c_Genscript_GCfix	Genscript	105
10	0.0176563	1	25c_Genscript_GCfix	Genscript	106
9	0.0159537	1	25c_Genscript_GCfix	Genscript	107
8	0.0164985	1	25c_Genscript_GCfix	Genscript	108
7	0.0158679	1	25c_Genscript_GCfix	Genscript	109
6	0.0163352	1	25c_Genscript_GCfix	Genscript	110
5	0.0161305	1	25c_Genscript_GCfix	Genscript	111
4	0.0166949	1	25c_Genscript_GCfix	Genscript	112
3	0.0180078	1	25c_Genscript_GCfix	Genscript	113
2	0.0176511	1	25c_Genscript_GCfix	Genscript	114
1	0.0153428	1	25c_Genscript_GCfix	Genscript	115
0	0.0108501	1	25c_Genscript_GCfix	Genscript	116
0	0.00873316	2	25c_Genscript_GCfix	Genscript	0
1	0.014939	2	25c_Genscript_GCfix	Genscript	1
2	0.0174044	2	25c_Genscript_GCfix	Genscript	2
3	0.0175104	2	25c_Genscript_GCfix	Genscript	3
4	0.0161208	2	25c_Genscript_GCfix	Genscript	4
5	0.0159088	2	25c_Genscript_GCfix	Genscript	5
6	0.0155467	2	25c_Genscript_GCfix	Genscript	6
7	0.0157451	2	25c_Genscript_GCfix	Genscript	7
8	0.0157472	2	25c_Genscript_GCfix	Genscript	8
9	0.0150094	2	25c_Genscript_GCfix	Genscript	9
10	0.0166194	2	25c_Genscript_GCfix	Genscript	10
11	0.0186156	2	25c_Genscript_GCfix	Genscript	11
12	0.0189493	2	25c_Genscript_GCfix	Genscript	12
13	0.019853	2	25c_Genscript_GCfix	Genscript	13
14	0.0212551	2	25c_Genscript_GCfix	Genscript	14
15	0.0203998	2	25c_Genscript_GCfix	Genscript	15
16	0.0191225	2	25c_Genscript_GCfix	Genscript	16
17	0.0171074	2	25c_Genscript_GCfix	Genscript	17
18	0.017672	2	25c_Genscript_GCfix	Genscript	18
19	0.0177854	2	25c_Genscript_GCfix	Genscript	19
20	0.0165952	2	25c_Genscript_GCfix	Genscript	20
21	0.0157472	2	25c_Genscript_GCfix	Genscript	21
22	0.0158679	2	25c_Genscript_GCfix	Genscript	22
23	0.0150839	2	25c_Genscript_GCfix	Genscript	23
24	0.014875	2	25c_Genscript_GCfix	Genscript	24
25	0.0157398	2	25c_Genscript_GCfix	Genscript	25
26	0.0156496	2	25c_Genscript_GCfix	Genscript	26
27	0.0153242	2	25c_Genscript_GCfix	Genscript	27
28	0.0156244	2	25c_Genscript_GCfix	Genscript	28
29	0.015298	2	25c_Genscript_GCfix	Genscript	29
30	0.0153442	2	25c_Genscript_GCfix	Genscript	30
31	0.0149443	2	25c_Genscript_GCfix	Genscript	31
32	0.0152812	2	25c_Genscript_GCfix	Genscript	32
33	0.0146158	2	25c_Genscript_GCfix	Genscript	33
34	0.0145486	2	25c_Genscript_GCfix	Genscript	34
35	0.0144888	2	25c_Genscript_GCfix	Genscript	35
36	0.0144279	2	25c_Genscript_GCfix	Genscript	36
37	0.0142957	2	25c_Genscript_GCfix	Genscript	37
38	0.0142453	2	25c_Genscript_GCfix	Genscript	38
39	0.0139493	2	25c_Genscript_GCfix	Genscript	39
40	0.0142684	2	25c_Genscript_GCfix	Genscript	40
41	0.0143555	2	25c_Genscript_GCfix	Genscript	41
42	0.0139462	2	25c_Genscript_GCfix	Genscript	42
43	0.0128358	2	25c_Genscript_GCfix	Genscript	43
44	0.0133721	2	25c_Genscript_GCfix	Genscript	44
45	0.0127529	2	25c_Genscript_GCfix	Genscript	45
46	0.0131622	2	25c_Genscript_GCfix	Genscript	46
47	0.0138601	2	25c_Genscript_GCfix	Genscript	47
48	0.0129796	2	25c_Genscript_GCfix	Genscript	48
49	0.0122701	2	25c_Genscript_GCfix	Genscript	49
50	0.0130058	2	25c_Genscript_GCfix	Genscript	50
51	0.0128169	2	25c_Genscript_GCfix	Genscript	51
52	0.0128526	2	25c_Genscript_GCfix	Genscript	52
53	0.0117726	2	25c_Genscript_GCfix	Genscript	53
54	0.0118492	2	25c_Genscript_GCfix	Genscript	54
55	0.0114536	2	25c_Genscript_GCfix	Genscript	55
56	0.0118954	2	25c_Genscript_GCfix	Genscript	56
57	0.0119458	2	25c_Genscript_GCfix	Genscript	57
58	0.0109981	2	25c_Genscript_GCfix	Genscript	58
59	0.0115868	2	25c_Genscript_GCfix	Genscript	59
60	0.010912	2	25c_Genscript_GCfix	Genscript	60
61	0.010616	2	25c_Genscript_GCfix	Genscript	61
62	0.0112646	2	25c_Genscript_GCfix	Genscript	62
63	0.0112751	2	25c_Genscript_GCfix	Genscript	63
64	0.0114399	2	25c_Genscript_GCfix	Genscript	64
65	0.0111303	2	25c_Genscript_GCfix	Genscript	65
66	0.0112898	2	25c_Genscript_GCfix	Genscript	66
67	0.0108228	2	25c_Genscript_GCfix	Genscript	67
68	0.0109141	2	25c_Genscript_GCfix	Genscript	68
69	0.011082	2	25c_Genscript_GCfix	Genscript	69
70	0.0114368	2	25c_Genscript_GCfix	Genscript	70
71	0.0120717	2	25c_Genscript_GCfix	Genscript	71
72	0.0118587	2	25c_Genscript_GCfix	Genscript	72
73	0.0117117	2	25c_Genscript_GCfix	Genscript	73
74	0.0121651	2	25c_Genscript_GCfix	Genscript	74
75	0.0117411	2	25c_Genscript_GCfix	Genscript	75
76	0.0121777	2	25c_Genscript_GCfix	Genscript	76
77	0.0119374	2	25c_Genscript_GCfix	Genscript	77
78	0.0123761	2	25c_Genscript_GCfix	Genscript	78
79	0.0119206	2	25c_Genscript_GCfix	Genscript	79
80	0.0122155	2	25c_Genscript_GCfix	Genscript	80
81	0.0124852	2	25c_Genscript_GCfix	Genscript	81
82	0.0130824	2	25c_Genscript_GCfix	Genscript	82
83	0.0125472	2	25c_Genscript_GCfix	Genscript	83
84	0.0122344	2	25c_Genscript_GCfix	Genscript	84
85	0.0127476	2	25c_Genscript_GCfix	Genscript	85
86	0.0124527	2	25c_Genscript_GCfix	Genscript	86
87	0.0127182	2	25c_Genscript_GCfix	Genscript	87
88	0.0127077	2	25c_Genscript_GCfix	Genscript	88
89	0.0132336	2	25c_Genscript_GCfix	Genscript	89
90	0.0121389	2	25c_Genscript_GCfix	Genscript	90
91	0.0128526	2	25c_Genscript_GCfix	Genscript	91
92	0.0137793	2	25c_Genscript_GCfix	Genscript	92
93	0.0139	2	25c_Genscript_GCfix	Genscript	93
94	0.0141876	2	25c_Genscript_GCfix	Genscript	94
95	0.0155908	2	25c_Genscript_GCfix	Genscript	95
96	0.0155866	2	25c_Genscript_GCfix	Genscript	96
97	0.0171976	2	25c_Genscript_GCfix	Genscript	97
98	0.0187688	2	25c_Genscript_GCfix	Genscript	98
99	0.0202381	2	25c_Genscript_GCfix	Genscript	99
100	0.0203169	2	25c_Genscript_GCfix	Genscript	100
101	0.0216172	2	25c_Genscript_GCfix	Genscript	101
102	0.0228483	2	25c_Genscript_GCfix	Genscript	102
103	0.0242946	2	25c_Genscript_GCfix	Genscript	103
104	0.0248519	2	25c_Genscript_GCfix	Genscript	104
105	0.0268712	2	25c_Genscript_GCfix	Genscript	105
106	0.0281191	2	25c_Genscript_GCfix	Genscript	106
107	0.0291602	2	25c_Genscript_GCfix	Genscript	107
108	0.0319446	2	25c_Genscript_GCfix	Genscript	108
109	0.0326531	2	25c_Genscript_GCfix	Genscript	109
110	0.0342358	2	25c_Genscript_GCfix	Genscript	110
111	0.0369142	2	25c_Genscript_GCfix	Genscript	111
112	0.0384528	2	25c_Genscript_GCfix	Genscript	112
113	0.0421104	2	25c_Genscript_GCfix	Genscript	113
114	0.0478692	2	25c_Genscript_GCfix	Genscript	114
115	0.057273	2	25c_Genscript_GCfix	Genscript	115
116	0.0672184	2	25c_Genscript_GCfix	Genscript	116
101	0.0209673	1	0a_Genscript_GCall	Genscript	0
100	0.0194439	1	0a_Genscript_GCall	Genscript	1
99	0.0153106	1	0a_Genscript_GCall	Genscript	2
98	0.0134357	1	0a_Genscript_GCall	Genscript	3
97	0.0122151	1	0a_Genscript_GCall	Genscript	4
96	0.0118315	1	0a_Genscript_GCall	Genscript	5
95	0.0114186	1	0a_Genscript_GCall	Genscript	6
94	0.0108552	1	0a_Genscript_GCall	Genscript	7
93	0.0104261	1	0a_Genscript_GCall	Genscript	8
92	0.0100586	1	0a_Genscript_GCall	Genscript	9
91	0.00996675	1	0a_Genscript_GCall	Genscript	10
90	0.00968609	1	0a_Genscript_GCall	Genscript	11
89	0.00928528	1	0a_Genscript_GCall	Genscript	12
88	0.0092358	1	0a_Genscript_GCall	Genscript	13
87	0.00917523	1	0a_Genscript_GCall	Genscript	14
86	0.00886831	1	0a_Genscript_GCall	Genscript	15
85	0.00913081	1	0a_Genscript_GCall	Genscript	16
84	0.00901066	1	0a_Genscript_GCall	Genscript	17
83	0.00873706	1	0a_Genscript_GCall	Genscript	18
82	0.0087835	1	0a_Genscript_GCall	Genscript	19
81	0.00874817	1	0a_Genscript_GCall	Genscript	20
80	0.0085937	1	0a_Genscript_GCall	Genscript	21
79	0.00842611	1	0a_Genscript_GCall	Genscript	22
78	0.00846447	1	0a_Genscript_GCall	Genscript	23
77	0.00819188	1	0a_Genscript_GCall	Genscript	24
76	0.00793443	1	0a_Genscript_GCall	Genscript	25
75	0.00776078	1	0a_Genscript_GCall	Genscript	26
74	0.007889	1	0a_Genscript_GCall	Genscript	27
73	0.00729435	1	0a_Genscript_GCall	Genscript	28
72	0.00740843	1	0a_Genscript_GCall	Genscript	29
71	0.00720954	1	0a_Genscript_GCall	Genscript	30
70	0.00736603	1	0a_Genscript_GCall	Genscript	31
69	0.00712675	1	0a_Genscript_GCall	Genscript	32
68	0.00725699	1	0a_Genscript_GCall	Genscript	33
67	0.00700863	1	0a_Genscript_GCall	Genscript	34
66	0.00711161	1	0a_Genscript_GCall	Genscript	35
65	0.00709344	1	0a_Genscript_GCall	Genscript	36
64	0.00731959	1	0a_Genscript_GCall	Genscript	37
63	0.00731252	1	0a_Genscript_GCall	Genscript	38
62	0.00708839	1	0a_Genscript_GCall	Genscript	39
61	0.00733978	1	0a_Genscript_GCall	Genscript	40
60	0.00738016	1	0a_Genscript_GCall	Genscript	41
59	0.00737007	1	0a_Genscript_GCall	Genscript	42
58	0.00737814	1	0a_Genscript_GCall	Genscript	43
57	0.00789708	1	0a_Genscript_GCall	Genscript	44
56	0.00783549	1	0a_Genscript_GCall	Genscript	45
55	0.00812626	1	0a_Genscript_GCall	Genscript	46
54	0.00832212	1	0a_Genscript_GCall	Genscript	47
53	0.00843721	1	0a_Genscript_GCall	Genscript	48
52	0.00865327	1	0a_Genscript_GCall	Genscript	49
51	0.0088148	1	0a_Genscript_GCall	Genscript	50
50	0.00911364	1	0a_Genscript_GCall	Genscript	51
49	0.00932263	1	0a_Genscript_GCall	Genscript	52
48	0.00903187	1	0a_Genscript_GCall	Genscript	53
47	0.00909749	1	0a_Genscript_GCall	Genscript	54
46	0.00933071	1	0a_Genscript_GCall	Genscript	55
45	0.00954272	1	0a_Genscript_GCall	Genscript	56
44	0.00958815	1	0a_Genscript_GCall	Genscript	57
43	0.00961138	1	0a_Genscript_GCall	Genscript	58
42	0.00957907	1	0a_Genscript_GCall	Genscript	59
41	0.0098981	1	0a_Genscript_GCall	Genscript	60
40	0.00968609	1	0a_Genscript_GCall	Genscript	61
39	0.00987791	1	0a_Genscript_GCall	Genscript	62
38	0.00989305	1	0a_Genscript_GCall	Genscript	63
37	0.0101495	1	0a_Genscript_GCall	Genscript	64
36	0.0100374	1	0a_Genscript_GCall	Genscript	65
35	0.0102858	1	0a_Genscript_GCall	Genscript	66
34	0.00973959	1	0a_Genscript_GCall	Genscript	67
33	0.0101101	1	0a_Genscript_GCall	Genscript	68
32	0.00996171	1	0a_Genscript_GCall	Genscript	69
31	0.0101656	1	0a_Genscript_GCall	Genscript	70
30	0.0102333	1	0a_Genscript_GCall	Genscript	71
29	0.0104675	1	0a_Genscript_GCall	Genscript	72
28	0.0107058	1	0a_Genscript_GCall	Genscript	73
27	0.0108865	1	0a_Genscript_GCall	Genscript	74
26	0.0109683	1	0a_Genscript_GCall	Genscript	75
25	0.0109319	1	0a_Genscript_GCall	Genscript	76
24	0.0111248	1	0a_Genscript_GCall	Genscript	77
23	0.0111359	1	0a_Genscript_GCall	Genscript	78
22	0.0116033	1	0a_Genscript_GCall	Genscript	79
21	0.0122646	1	0a_Genscript_GCall	Genscript	80
20	0.0128259	1	0a_Genscript_GCall	Genscript	81
19	0.0124302	1	0a_Genscript_GCall	Genscript	82
18	0.00829789	1	0a_Genscript_GCall	Genscript	83
17	0.0314601	1	0a_Genscript_GCall	Genscript	84
16	0.00404243	1	0a_Genscript_GCall	Genscript	85
15	0.0190441	1	0a_Genscript_GCall	Genscript	86
14	0.0183838	1	0a_Genscript_GCall	Genscript	87
13	0.0136619	1	0a_Genscript_GCall	Genscript	88
12	0.0123433	1	0a_Genscript_GCall	Genscript	89
11	0.011881	1	0a_Genscript_GCall	Genscript	90
10	0.0116599	1	0a_Genscript_GCall	Genscript	91
9	0.0117103	1	0a_Genscript_GCall	Genscript	92
8	0.011881	1	0a_Genscript_GCall	Genscript	93
7	0.0124443	1	0a_Genscript_GCall	Genscript	94
6	0.012933	1	0a_Genscript_GCall	Genscript	95
5	0.0127876	1	0a_Genscript_GCall	Genscript	96
4	0.0122182	1	0a_Genscript_GCall	Genscript	97
3	0.0117123	1	0a_Genscript_GCall	Genscript	98
2	0.0112873	1	0a_Genscript_GCall	Genscript	99
1	0.00991224	1	0a_Genscript_GCall	Genscript	100
0	0.00450483	1	0a_Genscript_GCall	Genscript	101
0	0.00442644	2	0a_Genscript_GCall	Genscript	0
1	0.0101698	2	0a_Genscript_GCall	Genscript	1
2	0.0113849	2	0a_Genscript_GCall	Genscript	2
3	0.0115071	2	0a_Genscript_GCall	Genscript	3
4	0.0120469	2	0a_Genscript_GCall	Genscript	4
5	0.0123382	2	0a_Genscript_GCall	Genscript	5
6	0.0125745	2	0a_Genscript_GCall	Genscript	6
7	0.012271	2	0a_Genscript_GCall	Genscript	7
8	0.0116395	2	0a_Genscript_GCall	Genscript	8
9	0.0114083	2	0a_Genscript_GCall	Genscript	9
10	0.0114419	2	0a_Genscript_GCall	Genscript	10
11	0.0114613	2	0a_Genscript_GCall	Genscript	11
12	0.0107687	2	0a_Genscript_GCall	Genscript	12
13	0.0177302	2	0a_Genscript_GCall	Genscript	13
14	0.00554986	2	0a_Genscript_GCall	Genscript	14
15	0.0312642	2	0a_Genscript_GCall	Genscript	15
16	0.00376441	2	0a_Genscript_GCall	Genscript	16
17	0.0280569	2	0a_Genscript_GCall	Genscript	17
18	0.00970945	2	0a_Genscript_GCall	Genscript	18
19	0.0119471	2	0a_Genscript_GCall	Genscript	19
20	0.0128719	2	0a_Genscript_GCall	Genscript	20
21	0.0123179	2	0a_Genscript_GCall	Genscript	21
22	0.0116792	2	0a_Genscript_GCall	Genscript	22
23	0.0113442	2	0a_Genscript_GCall	Genscript	23
24	0.0108695	2	0a_Genscript_GCall	Genscript	24
25	0.0108349	2	0a_Genscript_GCall	Genscript	25
26	0.0108756	2	0a_Genscript_GCall	Genscript	26
27	0.0109449	2	0a_Genscript_GCall	Genscript	27
28	0.0106668	2	0a_Genscript_GCall	Genscript	28
29	0.0104204	2	0a_Genscript_GCall	Genscript	29
30	0.0102503	2	0a_Genscript_GCall	Genscript	30
31	0.0102676	2	0a_Genscript_GCall	Genscript	31
32	0.00994473	2	0a_Genscript_GCall	Genscript	32
33	0.0101209	2	0a_Genscript_GCall	Genscript	33
34	0.00986936	2	0a_Genscript_GCall	Genscript	34
35	0.0101994	2	0a_Genscript_GCall	Genscript	35
36	0.00981537	2	0a_Genscript_GCall	Genscript	36
37	0.010347	2	0a_Genscript_GCall	Genscript	37
38	0.00989074	2	0a_Genscript_GCall	Genscript	38
39	0.00984695	2	0a_Genscript_GCall	Genscript	39
40	0.00970538	2	0a_Genscript_GCall	Genscript	40
41	0.0100048	2	0a_Genscript_GCall	Genscript	41
42	0.00963204	2	0a_Genscript_GCall	Genscript	42
43	0.00962593	2	0a_Genscript_GCall	Genscript	43
44	0.00972167	2	0a_Genscript_GCall	Genscript	44
45	0.00953019	2	0a_Genscript_GCall	Genscript	45
46	0.00937945	2	0a_Genscript_GCall	Genscript	46
47	0.0091676	2	0a_Genscript_GCall	Genscript	47
48	0.00902501	2	0a_Genscript_GCall	Genscript	48
49	0.00925825	2	0a_Genscript_GCall	Genscript	49
50	0.00924297	2	0a_Genscript_GCall	Genscript	50
51	0.00889973	2	0a_Genscript_GCall	Genscript	51
52	0.00872964	2	0a_Genscript_GCall	Genscript	52
53	0.00853511	2	0a_Genscript_GCall	Genscript	53
54	0.00843122	2	0a_Genscript_GCall	Genscript	54
55	0.00822141	2	0a_Genscript_GCall	Genscript	55
56	0.00805743	2	0a_Genscript_GCall	Genscript	56
57	0.00795558	2	0a_Genscript_GCall	Genscript	57
58	0.00758586	2	0a_Genscript_GCall	Genscript	58
59	0.00736179	2	0a_Genscript_GCall	Genscript	59
60	0.00749215	2	0a_Genscript_GCall	Genscript	60
61	0.00726095	2	0a_Genscript_GCall	Genscript	61
62	0.00713873	2	0a_Genscript_GCall	Genscript	62
63	0.00727725	2	0a_Genscript_GCall	Genscript	63
64	0.00729151	2	0a_Genscript_GCall	Genscript	64
65	0.00716521	2	0a_Genscript_GCall	Genscript	65
66	0.00705012	2	0a_Genscript_GCall	Genscript	66
67	0.00714077	2	0a_Genscript_GCall	Genscript	67
68	0.00708068	2	0a_Genscript_GCall	Genscript	68
69	0.00706642	2	0a_Genscript_GCall	Genscript	69
70	0.00733938	2	0a_Genscript_GCall	Genscript	70
71	0.0072966	2	0a_Genscript_GCall	Genscript	71
72	0.00748197	2	0a_Genscript_GCall	Genscript	72
73	0.00743919	2	0a_Genscript_GCall	Genscript	73
74	0.00763271	2	0a_Genscript_GCall	Genscript	74
75	0.00785474	2	0a_Genscript_GCall	Genscript	75
76	0.00788937	2	0a_Genscript_GCall	Genscript	76
77	0.00817863	2	0a_Genscript_GCall	Genscript	77
78	0.00856057	2	0a_Genscript_GCall	Genscript	78
79	0.00855752	2	0a_Genscript_GCall	Genscript	79
80	0.00861455	2	0a_Genscript_GCall	Genscript	80
81	0.00867464	2	0a_Genscript_GCall	Genscript	81
82	0.00886714	2	0a_Genscript_GCall	Genscript	82
83	0.00891603	2	0a_Genscript_GCall	Genscript	83
84	0.00905659	2	0a_Genscript_GCall	Genscript	84
85	0.00920529	2	0a_Genscript_GCall	Genscript	85
86	0.00892011	2	0a_Genscript_GCall	Genscript	86
87	0.00912788	2	0a_Genscript_GCall	Genscript	87
88	0.00932853	2	0a_Genscript_GCall	Genscript	88
89	0.00935093	2	0a_Genscript_GCall	Genscript	89
90	0.00968501	2	0a_Genscript_GCall	Genscript	90
91	0.00998241	2	0a_Genscript_GCall	Genscript	91
92	0.0102055	2	0a_Genscript_GCall	Genscript	92
93	0.0104255	2	0a_Genscript_GCall	Genscript	93
94	0.0107809	2	0a_Genscript_GCall	Genscript	94
95	0.0114501	2	0a_Genscript_GCall	Genscript	95
96	0.0119726	2	0a_Genscript_GCall	Genscript	96
97	0.0122842	2	0a_Genscript_GCall	Genscript	97
98	0.0135105	2	0a_Genscript_GCall	Genscript	98
99	0.0146441	2	0a_Genscript_GCall	Genscript	99
100	0.0177027	2	0a_Genscript_GCall	Genscript	100
101	0.0199699	2	0a_Genscript_GCall	Genscript	101
101	0.0216116	1	0b_Genscript_GCall	Genscript	0
100	0.0203013	1	0b_Genscript_GCall	Genscript	1
99	0.0161155	1	0b_Genscript_GCall	Genscript	2
98	0.0143167	1	0b_Genscript_GCall	Genscript	3
97	0.012776	1	0b_Genscript_GCall	Genscript	4
96	0.0128467	1	0b_Genscript_GCall	Genscript	5
95	0.0119104	1	0b_Genscript_GCall	Genscript	6
94	0.0114893	1	0b_Genscript_GCall	Genscript	7
93	0.0113168	1	0b_Genscript_GCall	Genscript	8
92	0.0110179	1	0b_Genscript_GCall	Genscript	9
91	0.0107651	1	0b_Genscript_GCall	Genscript	10
90	0.010388	1	0b_Genscript_GCall	Genscript	11
89	0.0101265	1	0b_Genscript_GCall	Genscript	12
88	0.0102058	1	0b_Genscript_GCall	Genscript	13
87	0.00976978	1	0b_Genscript_GCall	Genscript	14
86	0.00982978	1	0b_Genscript_GCall	Genscript	15
85	0.00962944	1	0b_Genscript_GCall	Genscript	16
84	0.0095748	1	0b_Genscript_GCall	Genscript	17
83	0.00956408	1	0b_Genscript_GCall	Genscript	18
82	0.0095823	1	0b_Genscript_GCall	Genscript	19
81	0.00949766	1	0b_Genscript_GCall	Genscript	20
80	0.00946766	1	0b_Genscript_GCall	Genscript	21
79	0.00905197	1	0b_Genscript_GCall	Genscript	22
78	0.00900162	1	0b_Genscript_GCall	Genscript	23
77	0.00889341	1	0b_Genscript_GCall	Genscript	24
76	0.00877556	1	0b_Genscript_GCall	Genscript	25
75	0.00853021	1	0b_Genscript_GCall	Genscript	26
74	0.00840808	1	0b_Genscript_GCall	Genscript	27
73	0.00810595	1	0b_Genscript_GCall	Genscript	28
72	0.00810917	1	0b_Genscript_GCall	Genscript	29
71	0.00797203	1	0b_Genscript_GCall	Genscript	30
70	0.0081306	1	0b_Genscript_GCall	Genscript	31
69	0.00798275	1	0b_Genscript_GCall	Genscript	32
68	0.00800096	1	0b_Genscript_GCall	Genscript	33
67	0.00771598	1	0b_Genscript_GCall	Genscript	34
66	0.00783597	1	0b_Genscript_GCall	Genscript	35
65	0.00771062	1	0b_Genscript_GCall	Genscript	36
64	0.00800203	1	0b_Genscript_GCall	Genscript	37
63	0.00795489	1	0b_Genscript_GCall	Genscript	38
62	0.00796453	1	0b_Genscript_GCall	Genscript	39
61	0.00796453	1	0b_Genscript_GCall	Genscript	40
60	0.0080106	1	0b_Genscript_GCall	Genscript	41
59	0.00800096	1	0b_Genscript_GCall	Genscript	42
58	0.00824202	1	0b_Genscript_GCall	Genscript	43
57	0.00882484	1	0b_Genscript_GCall	Genscript	44
56	0.00864378	1	0b_Genscript_GCall	Genscript	45
55	0.00894912	1	0b_Genscript_GCall	Genscript	46
54	0.00896305	1	0b_Genscript_GCall	Genscript	47
53	0.00920196	1	0b_Genscript_GCall	Genscript	48
52	0.00928017	1	0b_Genscript_GCall	Genscript	49
51	0.00939374	1	0b_Genscript_GCall	Genscript	50
50	0.0099187	1	0b_Genscript_GCall	Genscript	51
49	0.00987906	1	0b_Genscript_GCall	Genscript	52
48	0.0100376	1	0b_Genscript_GCall	Genscript	53
47	0.00998727	1	0b_Genscript_GCall	Genscript	54
46	0.0100794	1	0b_Genscript_GCall	Genscript	55
45	0.0104694	1	0b_Genscript_GCall	Genscript	56
44	0.0103376	1	0b_Genscript_GCall	Genscript	57
43	0.0104169	1	0b_Genscript_GCall	Genscript	58
42	0.0103087	1	0b_Genscript_GCall	Genscript	59
41	0.0104287	1	0b_Genscript_GCall	Genscript	60
40	0.0107812	1	0b_Genscript_GCall	Genscript	61
39	0.0106847	1	0b_Genscript_GCall	Genscript	62
38	0.0106879	1	0b_Genscript_GCall	Genscript	63
37	0.0109579	1	0b_Genscript_GCall	Genscript	64
36	0.0108797	1	0b_Genscript_GCall	Genscript	65
35	0.0109365	1	0b_Genscript_GCall	Genscript	66
34	0.0106483	1	0b_Genscript_GCall	Genscript	67
33	0.0108604	1	0b_Genscript_GCall	Genscript	68
32	0.011109	1	0b_Genscript_GCall	Genscript	69
31	0.0109504	1	0b_Genscript_GCall	Genscript	70
30	0.0110586	1	0b_Genscript_GCall	Genscript	71
29	0.0115547	1	0b_Genscript_GCall	Genscript	72
28	0.0114797	1	0b_Genscript_GCall	Genscript	73
27	0.0117175	1	0b_Genscript_GCall	Genscript	74
26	0.011724	1	0b_Genscript_GCall	Genscript	75
25	0.0118739	1	0b_Genscript_GCall	Genscript	76
24	0.0120325	1	0b_Genscript_GCall	Genscript	77
23	0.012205	1	0b_Genscript_GCall	Genscript	78
22	0.0123818	1	0b_Genscript_GCall	Genscript	79
21	0.01285	1	0b_Genscript_GCall	Genscript	80
20	0.0135046	1	0b_Genscript_GCall	Genscript	81
19	0.0133449	1	0b_Genscript_GCall	Genscript	82
18	0.00903376	1	0b_Genscript_GCall	Genscript	83
17	0.0331856	1	0b_Genscript_GCall	Genscript	84
16	0.00483507	1	0b_Genscript_GCall	Genscript	85
15	0.0202756	1	0b_Genscript_GCall	Genscript	86
14	0.0192835	1	0b_Genscript_GCall	Genscript	87
13	0.0145084	1	0b_Genscript_GCall	Genscript	88
12	0.0129228	1	0b_Genscript_GCall	Genscript	89
11	0.0127525	1	0b_Genscript_GCall	Genscript	90
10	0.0125018	1	0b_Genscript_GCall	Genscript	91
9	0.0123411	1	0b_Genscript_GCall	Genscript	92
8	0.0130471	1	0b_Genscript_GCall	Genscript	93
7	0.0133031	1	0b_Genscript_GCall	Genscript	94
6	0.0135121	1	0b_Genscript_GCall	Genscript	95
5	0.0137071	1	0b_Genscript_GCall	Genscript	96
4	0.0130407	1	0b_Genscript_GCall	Genscript	97
3	0.0122136	1	0b_Genscript_GCall	Genscript	98
2	0.0117186	1	0b_Genscript_GCall	Genscript	99
1	0.0105412	1	0b_Genscript_GCall	Genscript	100
0	0.00496792	1	0b_Genscript_GCall	Genscript	101
0	0.0048362	2	0b_Genscript_GCall	Genscript	0
1	0.0109107	2	0b_Genscript_GCall	Genscript	1
2	0.0117528	2	0b_Genscript_GCall	Genscript	2
3	0.0119671	2	0b_Genscript_GCall	Genscript	3
4	0.0128081	2	0b_Genscript_GCall	Genscript	4
5	0.0133494	2	0b_Genscript_GCall	Genscript	5
6	0.0129597	2	0b_Genscript_GCall	Genscript	6
7	0.0131253	2	0b_Genscript_GCall	Genscript	7
8	0.0127151	2	0b_Genscript_GCall	Genscript	8
9	0.0119942	2	0b_Genscript_GCall	Genscript	9
10	0.0121977	2	0b_Genscript_GCall	Genscript	10
11	0.0121316	2	0b_Genscript_GCall	Genscript	11
12	0.0112657	2	0b_Genscript_GCall	Genscript	12
13	0.0188036	2	0b_Genscript_GCall	Genscript	13
14	0.00593485	2	0b_Genscript_GCall	Genscript	14
15	0.0328879	2	0b_Genscript_GCall	Genscript	15
16	0.00467601	2	0b_Genscript_GCall	Genscript	16
17	0.0296699	2	0b_Genscript_GCall	Genscript	17
18	0.0104463	2	0b_Genscript_GCall	Genscript	18
19	0.0126761	2	0b_Genscript_GCall	Genscript	19
20	0.0133753	2	0b_Genscript_GCall	Genscript	20
21	0.0129965	2	0b_Genscript_GCall	Genscript	21
22	0.0125419	2	0b_Genscript_GCall	Genscript	22
23	0.012347	2	0b_Genscript_GCall	Genscript	23
24	0.0118513	2	0b_Genscript_GCall	Genscript	24
25	0.0118242	2	0b_Genscript_GCall	Genscript	25
26	0.0117885	2	0b_Genscript_GCall	Genscript	26
27	0.0117582	2	0b_Genscript_GCall	Genscript	27
28	0.0114541	2	0b_Genscript_GCall	Genscript	28
29	0.0113047	2	0b_Genscript_GCall	Genscript	29
30	0.0112311	2	0b_Genscript_GCall	Genscript	30
31	0.0109919	2	0b_Genscript_GCall	Genscript	31
32	0.0110168	2	0b_Genscript_GCall	Genscript	32
33	0.0109994	2	0b_Genscript_GCall	Genscript	33
34	0.0108999	2	0b_Genscript_GCall	Genscript	34
35	0.0108317	2	0b_Genscript_GCall	Genscript	35
36	0.0107754	2	0b_Genscript_GCall	Genscript	36
37	0.0108934	2	0b_Genscript_GCall	Genscript	37
38	0.0107191	2	0b_Genscript_GCall	Genscript	38
39	0.0106888	2	0b_Genscript_GCall	Genscript	39
40	0.0107656	2	0b_Genscript_GCall	Genscript	40
41	0.01056	2	0b_Genscript_GCall	Genscript	41
42	0.0103565	2	0b_Genscript_GCall	Genscript	42
43	0.0104561	2	0b_Genscript_GCall	Genscript	43
44	0.0104756	2	0b_Genscript_GCall	Genscript	44
45	0.0103781	2	0b_Genscript_GCall	Genscript	45
46	0.0101335	2	0b_Genscript_GCall	Genscript	46
47	0.0100361	2	0b_Genscript_GCall	Genscript	47
48	0.0100978	2	0b_Genscript_GCall	Genscript	48
49	0.0100902	2	0b_Genscript_GCall	Genscript	49
50	0.0099376	2	0b_Genscript_GCall	Genscript	50
51	0.00959989	2	0b_Genscript_GCall	Genscript	51
52	0.00922429	2	0b_Genscript_GCall	Genscript	52
53	0.00940505	2	0b_Genscript_GCall	Genscript	53
54	0.00909007	2	0b_Genscript_GCall	Genscript	54
55	0.00900673	2	0b_Genscript_GCall	Genscript	55
56	0.00898941	2	0b_Genscript_GCall	Genscript	56
57	0.00861814	2	0b_Genscript_GCall	Genscript	57
58	0.00843846	2	0b_Genscript_GCall	Genscript	58
59	0.00808127	2	0b_Genscript_GCall	Genscript	59
60	0.00818734	2	0b_Genscript_GCall	Genscript	60
61	0.0080055	2	0b_Genscript_GCall	Genscript	61
62	0.00803148	2	0b_Genscript_GCall	Genscript	62
63	0.00792324	2	0b_Genscript_GCall	Genscript	63
64	0.0080856	2	0b_Genscript_GCall	Genscript	64
65	0.0078702	2	0b_Genscript_GCall	Genscript	65
66	0.00785613	2	0b_Genscript_GCall	Genscript	66
67	0.00766779	2	0b_Genscript_GCall	Genscript	67
68	0.00787886	2	0b_Genscript_GCall	Genscript	68
69	0.00800333	2	0b_Genscript_GCall	Genscript	69
70	0.00813863	2	0b_Genscript_GCall	Genscript	70
71	0.00802173	2	0b_Genscript_GCall	Genscript	71
72	0.00820899	2	0b_Genscript_GCall	Genscript	72
73	0.00815054	2	0b_Genscript_GCall	Genscript	73
74	0.00828476	2	0b_Genscript_GCall	Genscript	74
75	0.00859649	2	0b_Genscript_GCall	Genscript	75
76	0.00863654	2	0b_Genscript_GCall	Genscript	76
77	0.00902296	2	0b_Genscript_GCall	Genscript	77
78	0.00912796	2	0b_Genscript_GCall	Genscript	78
79	0.00929465	2	0b_Genscript_GCall	Genscript	79
80	0.00938232	2	0b_Genscript_GCall	Genscript	80
81	0.00949598	2	0b_Genscript_GCall	Genscript	81
82	0.00958582	2	0b_Genscript_GCall	Genscript	82
83	0.00971246	2	0b_Genscript_GCall	Genscript	83
84	0.00963019	2	0b_Genscript_GCall	Genscript	84
85	0.00967133	2	0b_Genscript_GCall	Genscript	85
86	0.00967674	2	0b_Genscript_GCall	Genscript	86
87	0.00989322	2	0b_Genscript_GCall	Genscript	87
88	0.0102829	2	0b_Genscript_GCall	Genscript	88
89	0.0103305	2	0b_Genscript_GCall	Genscript	89
90	0.0104961	2	0b_Genscript_GCall	Genscript	90
91	0.0107624	2	0b_Genscript_GCall	Genscript	91
92	0.011204	2	0b_Genscript_GCall	Genscript	92
93	0.0114097	2	0b_Genscript_GCall	Genscript	93
94	0.0115515	2	0b_Genscript_GCall	Genscript	94
95	0.0121208	2	0b_Genscript_GCall	Genscript	95
96	0.0128861	2	0b_Genscript_GCall	Genscript	96
97	0.0128027	2	0b_Genscript_GCall	Genscript	97
98	0.0143105	2	0b_Genscript_GCall	Genscript	98
99	0.0156625	2	0b_Genscript_GCall	Genscript	99
100	0.0186023	2	0b_Genscript_GCall	Genscript	100
101	0.0204391	2	0b_Genscript_GCall	Genscript	101
101	0.0227134	1	2d_Genscript_GCall	Genscript	0
100	0.0209724	1	2d_Genscript_GCall	Genscript	1
99	0.0167258	1	2d_Genscript_GCall	Genscript	2
98	0.0145209	1	2d_Genscript_GCall	Genscript	3
97	0.0131608	1	2d_Genscript_GCall	Genscript	4
96	0.0129698	1	2d_Genscript_GCall	Genscript	5
95	0.0123478	1	2d_Genscript_GCall	Genscript	6
94	0.0118961	1	2d_Genscript_GCall	Genscript	7
93	0.011388	1	2d_Genscript_GCall	Genscript	8
92	0.0109456	1	2d_Genscript_GCall	Genscript	9
91	0.0109558	1	2d_Genscript_GCall	Genscript	10
90	0.0105422	1	2d_Genscript_GCall	Genscript	11
89	0.0103245	1	2d_Genscript_GCall	Genscript	12
88	0.0101634	1	2d_Genscript_GCall	Genscript	13
87	0.0101439	1	2d_Genscript_GCall	Genscript	14
86	0.00977023	1	2d_Genscript_GCall	Genscript	15
85	0.0100884	1	2d_Genscript_GCall	Genscript	16
84	0.00977433	1	2d_Genscript_GCall	Genscript	17
83	0.0099201	1	2d_Genscript_GCall	Genscript	18
82	0.00958341	1	2d_Genscript_GCall	Genscript	19
81	0.00970145	1	2d_Genscript_GCall	Genscript	20
80	0.00965731	1	2d_Genscript_GCall	Genscript	21
79	0.009103	1	2d_Genscript_GCall	Genscript	22
78	0.00929599	1	2d_Genscript_GCall	Genscript	23
77	0.00905578	1	2d_Genscript_GCall	Genscript	24
76	0.00875399	1	2d_Genscript_GCall	Genscript	25
75	0.0087232	1	2d_Genscript_GCall	Genscript	26
74	0.0087232	1	2d_Genscript_GCall	Genscript	27
73	0.00823253	1	2d_Genscript_GCall	Genscript	28
72	0.00820482	1	2d_Genscript_GCall	Genscript	29
71	0.00816478	1	2d_Genscript_GCall	Genscript	30
70	0.00805597	1	2d_Genscript_GCall	Genscript	31
69	0.00800362	1	2d_Genscript_GCall	Genscript	32
68	0.00833518	1	2d_Genscript_GCall	Genscript	33
67	0.00791021	1	2d_Genscript_GCall	Genscript	34
66	0.00793793	1	2d_Genscript_GCall	Genscript	35
65	0.00782398	1	2d_Genscript_GCall	Genscript	36
64	0.00808574	1	2d_Genscript_GCall	Genscript	37
63	0.00805597	1	2d_Genscript_GCall	Genscript	38
62	0.00824177	1	2d_Genscript_GCall	Genscript	39
61	0.00794614	1	2d_Genscript_GCall	Genscript	40
60	0.00808472	1	2d_Genscript_GCall	Genscript	41
59	0.00817197	1	2d_Genscript_GCall	Genscript	42
[truncated: 6,491 more rows]

## Sheet: Fig2b
#name	assignedReads	x	exp	group	set
5414	1685	6.22882	Genscript_all	Genscript	all
10311	1664	6.15119	Genscript_all	Genscript	all
10408	1648	6.09205	Genscript_all	Genscript	all
293	1522	5.62627	Genscript_all	Genscript	all
7425	1502	5.55234	Genscript_all	Genscript	all
8232	1498	5.53755	Genscript_all	Genscript	all
11151	1480	5.47101	Genscript_all	Genscript	all
10691	1470	5.43405	Genscript_all	Genscript	all
2483	1442	5.33054	Genscript_all	Genscript	all
10407	1436	5.30836	Genscript_all	Genscript	all
10149	1388	5.13092	Genscript_all	Genscript	all
8090	1384	5.11614	Genscript_all	Genscript	all
2281	1376	5.08656	Genscript_all	Genscript	all
591	1366	5.0496	Genscript_all	Genscript	all
24	1360	5.02742	Genscript_all	Genscript	all
3121	1342	4.96088	Genscript_all	Genscript	all
5211	1336	4.9387	Genscript_all	Genscript	all
194	1336	4.9387	Genscript_all	Genscript	all
1355	1332	4.92391	Genscript_all	Genscript	all
2919	1318	4.87216	Genscript_all	Genscript	all
3681	1320	4.87955	Genscript_all	Genscript	all
1204	1313	4.85368	Genscript_all	Genscript	all
1202	1314	4.85737	Genscript_all	Genscript	all
2593	1299	4.80192	Genscript_all	Genscript	all
3451	1304	4.82041	Genscript_all	Genscript	all
633	1304	4.82041	Genscript_all	Genscript	all
5701	1293	4.77974	Genscript_all	Genscript	all
10373	1290	4.76865	Genscript_all	Genscript	all
131	1278	4.72429	Genscript_all	Genscript	all
10334	1272	4.70211	Genscript_all	Genscript	all
9247	1270	4.69472	Genscript_all	Genscript	all
4377	1266	4.67993	Genscript_all	Genscript	all
7832	1260	4.65775	Genscript_all	Genscript	all
171	1260	4.65775	Genscript_all	Genscript	all
11044	1259	4.65406	Genscript_all	Genscript	all
1962	1254	4.63557	Genscript_all	Genscript	all
1715	1254	4.63557	Genscript_all	Genscript	all
862	1250	4.62079	Genscript_all	Genscript	all
11556	1241	4.58752	Genscript_all	Genscript	all
5863	1236	4.56904	Genscript_all	Genscript	all
2404	1230	4.54686	Genscript_all	Genscript	all
32	1231	4.55055	Genscript_all	Genscript	all
1921	1232	4.55425	Genscript_all	Genscript	all
915	1223	4.52098	Genscript_all	Genscript	all
12337	1222	4.51728	Genscript_all	Genscript	all
3115	1210	4.47292	Genscript_all	Genscript	all
746	1210	4.47292	Genscript_all	Genscript	all
9988	1206	4.45814	Genscript_all	Genscript	all
2075	1200	4.43596	Genscript_all	Genscript	all
6935	1196	4.42117	Genscript_all	Genscript	all
10281	1202	4.44335	Genscript_all	Genscript	all
5815	1199	4.43226	Genscript_all	Genscript	all
10331	1204	4.45074	Genscript_all	Genscript	all
3184	1196	4.42117	Genscript_all	Genscript	all
8774	1194	4.41378	Genscript_all	Genscript	all
3448	1197	4.42487	Genscript_all	Genscript	all
8073	1188	4.3916	Genscript_all	Genscript	all
11129	1188	4.3916	Genscript_all	Genscript	all
10519	1182	4.36942	Genscript_all	Genscript	all
9131	1182	4.36942	Genscript_all	Genscript	all
6785	1178	4.35463	Genscript_all	Genscript	all
6475	1164	4.30288	Genscript_all	Genscript	all
6753	1168	4.31766	Genscript_all	Genscript	all
4123	1168	4.31766	Genscript_all	Genscript	all
1197	1166	4.31027	Genscript_all	Genscript	all
6315	1166	4.31027	Genscript_all	Genscript	all
1513	1159	4.28439	Genscript_all	Genscript	all
6269	1156	4.2733	Genscript_all	Genscript	all
2470	1149	4.24743	Genscript_all	Genscript	all
8994	1148	4.24373	Genscript_all	Genscript	all
4849	1144	4.22895	Genscript_all	Genscript	all
231	1146	4.23634	Genscript_all	Genscript	all
4163	1146	4.23634	Genscript_all	Genscript	all
988	1142	4.22155	Genscript_all	Genscript	all
425	1140	4.21416	Genscript_all	Genscript	all
11681	1140	4.21416	Genscript_all	Genscript	all
6682	1140	4.21416	Genscript_all	Genscript	all
3723	1138	4.20677	Genscript_all	Genscript	all
4353	1127	4.1661	Genscript_all	Genscript	all
347	1126	4.16241	Genscript_all	Genscript	all
11441	1131	4.18089	Genscript_all	Genscript	all
2450	1128	4.1698	Genscript_all	Genscript	all
11909	1129	4.1735	Genscript_all	Genscript	all
10353	1126	4.16241	Genscript_all	Genscript	all
1827	1119	4.13653	Genscript_all	Genscript	all
6706	1118	4.13283	Genscript_all	Genscript	all
5390	1122	4.14762	Genscript_all	Genscript	all
8517	1120	4.14023	Genscript_all	Genscript	all
3400	1114	4.11805	Genscript_all	Genscript	all
7139	1112	4.11065	Genscript_all	Genscript	all
6194	1116	4.12544	Genscript_all	Genscript	all
2197	1115	4.12174	Genscript_all	Genscript	all
3696	1110	4.10326	Genscript_all	Genscript	all
8538	1104	4.08108	Genscript_all	Genscript	all
10179	1106	4.08847	Genscript_all	Genscript	all
33	1105	4.08478	Genscript_all	Genscript	all
6891	1096	4.05151	Genscript_all	Genscript	all
11776	1096	4.05151	Genscript_all	Genscript	all
270	1096	4.05151	Genscript_all	Genscript	all
2465	1094	4.04411	Genscript_all	Genscript	all
10395	1096	4.05151	Genscript_all	Genscript	all
8369	1092	4.03672	Genscript_all	Genscript	all
867	1092	4.03672	Genscript_all	Genscript	all
2372	1090	4.02933	Genscript_all	Genscript	all
3498	1086	4.01454	Genscript_all	Genscript	all
8821	1091	4.03302	Genscript_all	Genscript	all
8652	1090	4.02933	Genscript_all	Genscript	all
665	1082	3.99975	Genscript_all	Genscript	all
11329	1086	4.01454	Genscript_all	Genscript	all
9153	1080	3.99236	Genscript_all	Genscript	all
8261	1091	4.03302	Genscript_all	Genscript	all
5059	1085	4.01084	Genscript_all	Genscript	all
2334	1080	3.99236	Genscript_all	Genscript	all
5913	1084	4.00715	Genscript_all	Genscript	all
12311	1082	3.99975	Genscript_all	Genscript	all
11367	1076	3.97757	Genscript_all	Genscript	all
10614	1071	3.95909	Genscript_all	Genscript	all
8299	1075	3.97388	Genscript_all	Genscript	all
38	1068	3.948	Genscript_all	Genscript	all
162	1068	3.948	Genscript_all	Genscript	all
7302	1070	3.95539	Genscript_all	Genscript	all
12356	1066	3.94061	Genscript_all	Genscript	all
8223	1060	3.91843	Genscript_all	Genscript	all
6659	1060	3.91843	Genscript_all	Genscript	all
10929	1058	3.91103	Genscript_all	Genscript	all
11150	1055	3.89994	Genscript_all	Genscript	all
9766	1054	3.89625	Genscript_all	Genscript	all
8385	1050	3.88146	Genscript_all	Genscript	all
9461	1052	3.88886	Genscript_all	Genscript	all
6631	1044	3.85928	Genscript_all	Genscript	all
10157	1052	3.88886	Genscript_all	Genscript	all
8589	1046	3.86668	Genscript_all	Genscript	all
9641	1042	3.85189	Genscript_all	Genscript	all
60	1044	3.85928	Genscript_all	Genscript	all
8208	1040	3.8445	Genscript_all	Genscript	all
5490	1041	3.84819	Genscript_all	Genscript	all
3271	1044	3.85928	Genscript_all	Genscript	all
2710	1038	3.8371	Genscript_all	Genscript	all
1957	1038	3.8371	Genscript_all	Genscript	all
10147	1047	3.87037	Genscript_all	Genscript	all
7514	1042	3.85189	Genscript_all	Genscript	all
8307	1040	3.8445	Genscript_all	Genscript	all
7753	1034	3.82232	Genscript_all	Genscript	all
6595	1038	3.8371	Genscript_all	Genscript	all
6875	1036	3.82971	Genscript_all	Genscript	all
10340	1034	3.82232	Genscript_all	Genscript	all
239	1026	3.79274	Genscript_all	Genscript	all
10433	1032	3.81492	Genscript_all	Genscript	all
7631	1031	3.81123	Genscript_all	Genscript	all
4431	1022	3.77796	Genscript_all	Genscript	all
4218	1026	3.79274	Genscript_all	Genscript	all
2177	1028	3.80014	Genscript_all	Genscript	all
93	1028	3.80014	Genscript_all	Genscript	all
11945	1028	3.80014	Genscript_all	Genscript	all
7193	1020	3.77056	Genscript_all	Genscript	all
2307	1020	3.77056	Genscript_all	Genscript	all
12057	1022	3.77796	Genscript_all	Genscript	all
6822	1020	3.77056	Genscript_all	Genscript	all
10312	1018	3.76317	Genscript_all	Genscript	all
5056	1016	3.75578	Genscript_all	Genscript	all
641	1012	3.74099	Genscript_all	Genscript	all
11473	1014	3.74838	Genscript_all	Genscript	all
8598	1015	3.75208	Genscript_all	Genscript	all
2222	1018	3.76317	Genscript_all	Genscript	all
1777	1012	3.74099	Genscript_all	Genscript	all
8997	1018	3.76317	Genscript_all	Genscript	all
250	1006	3.71881	Genscript_all	Genscript	all
3625	1006	3.71881	Genscript_all	Genscript	all
997	1012	3.74099	Genscript_all	Genscript	all
11985	1004	3.71142	Genscript_all	Genscript	all
7287	1004	3.71142	Genscript_all	Genscript	all
3569	1008	3.7262	Genscript_all	Genscript	all
3153	1006	3.71881	Genscript_all	Genscript	all
333	1003	3.70772	Genscript_all	Genscript	all
2048	1004	3.71142	Genscript_all	Genscript	all
4264	1004	3.71142	Genscript_all	Genscript	all
3382	1006	3.71881	Genscript_all	Genscript	all
10989	1014	3.74838	Genscript_all	Genscript	all
6847	1014	3.74838	Genscript_all	Genscript	all
871	1000	3.69663	Genscript_all	Genscript	all
11419	1000	3.69663	Genscript_all	Genscript	all
7506	998	3.68924	Genscript_all	Genscript	all
10216	998	3.68924	Genscript_all	Genscript	all
2162	994	3.67445	Genscript_all	Genscript	all
10923	1002	3.70402	Genscript_all	Genscript	all
11355	994	3.67445	Genscript_all	Genscript	all
6962	992	3.66706	Genscript_all	Genscript	all
3274	994	3.67445	Genscript_all	Genscript	all
7861	990	3.65966	Genscript_all	Genscript	all
6307	991	3.66336	Genscript_all	Genscript	all
7584	992	3.66706	Genscript_all	Genscript	all
11581	990	3.65966	Genscript_all	Genscript	all
12416	988	3.65227	Genscript_all	Genscript	all
2544	988	3.65227	Genscript_all	Genscript	all
3034	984	3.63748	Genscript_all	Genscript	all
10758	986	3.64488	Genscript_all	Genscript	all
7041	981	3.62639	Genscript_all	Genscript	all
12403	991	3.66336	Genscript_all	Genscript	all
3280	984	3.63748	Genscript_all	Genscript	all
10566	990	3.65966	Genscript_all	Genscript	all
11536	988	3.65227	Genscript_all	Genscript	all
4642	982	3.63009	Genscript_all	Genscript	all
11318	982	3.63009	Genscript_all	Genscript	all
10807	978	3.6153	Genscript_all	Genscript	all
8427	977	3.61161	Genscript_all	Genscript	all
1778	978	3.6153	Genscript_all	Genscript	all
12119	979	3.619	Genscript_all	Genscript	all
968	974	3.60052	Genscript_all	Genscript	all
630	986	3.64488	Genscript_all	Genscript	all
12401	976	3.60791	Genscript_all	Genscript	all
4992	976	3.60791	Genscript_all	Genscript	all
12350	976	3.60791	Genscript_all	Genscript	all
11115	976	3.60791	Genscript_all	Genscript	all
9017	978	3.6153	Genscript_all	Genscript	all
5239	974	3.60052	Genscript_all	Genscript	all
9509	972	3.59312	Genscript_all	Genscript	all
7237	968	3.57834	Genscript_all	Genscript	all
3430	970	3.58573	Genscript_all	Genscript	all
2506	972	3.59312	Genscript_all	Genscript	all
4702	970	3.58573	Genscript_all	Genscript	all
1216	970	3.58573	Genscript_all	Genscript	all
10762	970	3.58573	Genscript_all	Genscript	all
4664	970	3.58573	Genscript_all	Genscript	all
3624	972	3.59312	Genscript_all	Genscript	all
7523	968	3.57834	Genscript_all	Genscript	all
4276	965	3.56725	Genscript_all	Genscript	all
3529	964	3.56355	Genscript_all	Genscript	all
2675	970	3.58573	Genscript_all	Genscript	all
4455	962	3.55616	Genscript_all	Genscript	all
8209	963	3.55985	Genscript_all	Genscript	all
4265	962	3.55616	Genscript_all	Genscript	all
1179	962	3.55616	Genscript_all	Genscript	all
8704	971	3.58943	Genscript_all	Genscript	all
3039	964	3.56355	Genscript_all	Genscript	all
1804	962	3.55616	Genscript_all	Genscript	all
11264	964	3.56355	Genscript_all	Genscript	all
910	963	3.55985	Genscript_all	Genscript	all
4800	964	3.56355	Genscript_all	Genscript	all
9868	958	3.54137	Genscript_all	Genscript	all
8214	962	3.55616	Genscript_all	Genscript	all
10295	964	3.56355	Genscript_all	Genscript	all
8263	958	3.54137	Genscript_all	Genscript	all
736	954	3.52659	Genscript_all	Genscript	all
5459	954	3.52659	Genscript_all	Genscript	all
11096	958	3.54137	Genscript_all	Genscript	all
12196	956	3.53398	Genscript_all	Genscript	all
9795	954	3.52659	Genscript_all	Genscript	all
869	954	3.52659	Genscript_all	Genscript	all
233	952	3.51919	Genscript_all	Genscript	all
10479	954	3.52659	Genscript_all	Genscript	all
6350	954	3.52659	Genscript_all	Genscript	all
9478	950	3.5118	Genscript_all	Genscript	all
11386	956	3.53398	Genscript_all	Genscript	all
9278	950	3.5118	Genscript_all	Genscript	all
10880	952	3.51919	Genscript_all	Genscript	all
6187	948	3.50441	Genscript_all	Genscript	all
5269	946	3.49701	Genscript_all	Genscript	all
11857	948	3.50441	Genscript_all	Genscript	all
10251	948	3.50441	Genscript_all	Genscript	all
681	950	3.5118	Genscript_all	Genscript	all
2712	948	3.50441	Genscript_all	Genscript	all
9276	941	3.47853	Genscript_all	Genscript	all
8296	944	3.48962	Genscript_all	Genscript	all
3267	942	3.48223	Genscript_all	Genscript	all
9285	944	3.48962	Genscript_all	Genscript	all
9186	941	3.47853	Genscript_all	Genscript	all
1330	940	3.47483	Genscript_all	Genscript	all
11838	942	3.48223	Genscript_all	Genscript	all
2887	940	3.47483	Genscript_all	Genscript	all
11644	940	3.47483	Genscript_all	Genscript	all
8786	934	3.45265	Genscript_all	Genscript	all
7264	936	3.46005	Genscript_all	Genscript	all
725	942	3.48223	Genscript_all	Genscript	all
2790	940	3.47483	Genscript_all	Genscript	all
11448	940	3.47483	Genscript_all	Genscript	all
9330	938	3.46744	Genscript_all	Genscript	all
2646	932	3.44526	Genscript_all	Genscript	all
6495	934	3.45265	Genscript_all	Genscript	all
12271	940	3.47483	Genscript_all	Genscript	all
8903	936	3.46005	Genscript_all	Genscript	all
7725	936	3.46005	Genscript_all	Genscript	all
7275	936	3.46005	Genscript_all	Genscript	all
10685	936	3.46005	Genscript_all	Genscript	all
7330	937	3.46374	Genscript_all	Genscript	all
4773	934	3.45265	Genscript_all	Genscript	all
3566	934	3.45265	Genscript_all	Genscript	all
721	930	3.43787	Genscript_all	Genscript	all
3161	930	3.43787	Genscript_all	Genscript	all
10484	930	3.43787	Genscript_all	Genscript	all
4386	930	3.43787	Genscript_all	Genscript	all
11626	925	3.41938	Genscript_all	Genscript	all
10946	936	3.46005	Genscript_all	Genscript	all
9911	926	3.42308	Genscript_all	Genscript	all
423	924	3.41569	Genscript_all	Genscript	all
4411	928	3.43047	Genscript_all	Genscript	all
424	932	3.44526	Genscript_all	Genscript	all
1171	924	3.41569	Genscript_all	Genscript	all
6580	924	3.41569	Genscript_all	Genscript	all
2039	926	3.42308	Genscript_all	Genscript	all
11874	926	3.42308	Genscript_all	Genscript	all
933	928	3.43047	Genscript_all	Genscript	all
6346	925	3.41938	Genscript_all	Genscript	all
4419	927	3.42678	Genscript_all	Genscript	all
10033	925	3.41938	Genscript_all	Genscript	all
978	922	3.40829	Genscript_all	Genscript	all
2989	934	3.45265	Genscript_all	Genscript	all
4155	924	3.41569	Genscript_all	Genscript	all
2486	920	3.4009	Genscript_all	Genscript	all
8476	918	3.39351	Genscript_all	Genscript	all
7203	916	3.38611	Genscript_all	Genscript	all
4463	916	3.38611	Genscript_all	Genscript	all
1539	916	3.38611	Genscript_all	Genscript	all
10255	916	3.38611	Genscript_all	Genscript	all
4995	922	3.40829	Genscript_all	Genscript	all
1800	911	3.36763	Genscript_all	Genscript	all
10366	922	3.40829	Genscript_all	Genscript	all
9230	920	3.4009	Genscript_all	Genscript	all
7179	916	3.38611	Genscript_all	Genscript	all
6534	930	3.43787	Genscript_all	Genscript	all
3997	914	3.37872	Genscript_all	Genscript	all
10383	915	3.38242	Genscript_all	Genscript	all
9708	916	3.38611	Genscript_all	Genscript	all
6052	920	3.4009	Genscript_all	Genscript	all
10595	909	3.36024	Genscript_all	Genscript	all
9189	910	3.36393	Genscript_all	Genscript	all
5811	923	3.41199	Genscript_all	Genscript	all
1647	916	3.38611	Genscript_all	Genscript	all
555	912	3.37133	Genscript_all	Genscript	all
2051	912	3.37133	Genscript_all	Genscript	all
10810	910	3.36393	Genscript_all	Genscript	all
8526	910	3.36393	Genscript_all	Genscript	all
7534	908	3.35654	Genscript_all	Genscript	all
3385	914	3.37872	Genscript_all	Genscript	all
9895	908	3.35654	Genscript_all	Genscript	all
2681	908	3.35654	Genscript_all	Genscript	all
1205	908	3.35654	Genscript_all	Genscript	all
1078	908	3.35654	Genscript_all	Genscript	all
1947	911	3.36763	Genscript_all	Genscript	all
6294	906	3.34915	Genscript_all	Genscript	all
1123	908	3.35654	Genscript_all	Genscript	all
10288	908	3.35654	Genscript_all	Genscript	all
11371	906	3.34915	Genscript_all	Genscript	all
4142	906	3.34915	Genscript_all	Genscript	all
9023	902	3.33436	Genscript_all	Genscript	all
6224	906	3.34915	Genscript_all	Genscript	all
5280	906	3.34915	Genscript_all	Genscript	all
8347	901	3.33066	Genscript_all	Genscript	all
829	908	3.35654	Genscript_all	Genscript	all
6321	904	3.34175	Genscript_all	Genscript	all
2738	904	3.34175	Genscript_all	Genscript	all
9701	900	3.32697	Genscript_all	Genscript	all
7799	904	3.34175	Genscript_all	Genscript	all
7655	906	3.34915	Genscript_all	Genscript	all
6336	904	3.34175	Genscript_all	Genscript	all
4355	904	3.34175	Genscript_all	Genscript	all
2863	904	3.34175	Genscript_all	Genscript	all
10250	905	3.34545	Genscript_all	Genscript	all
7344	904	3.34175	Genscript_all	Genscript	all
661	904	3.34175	Genscript_all	Genscript	all
4553	900	3.32697	Genscript_all	Genscript	all
1902	904	3.34175	Genscript_all	Genscript	all
1540	902	3.33436	Genscript_all	Genscript	all
11335	898	3.31957	Genscript_all	Genscript	all
11315	899	3.32327	Genscript_all	Genscript	all
11276	900	3.32697	Genscript_all	Genscript	all
10344	901	3.33066	Genscript_all	Genscript	all
10218	900	3.32697	Genscript_all	Genscript	all
8365	900	3.32697	Genscript_all	Genscript	all
4320	896	3.31218	Genscript_all	Genscript	all
11792	899	3.32327	Genscript_all	Genscript	all
7871	896	3.31218	Genscript_all	Genscript	all
7119	896	3.31218	Genscript_all	Genscript	all
7120	896	3.31218	Genscript_all	Genscript	all
2064	898	3.31957	Genscript_all	Genscript	all
10457	895	3.30848	Genscript_all	Genscript	all
7842	894	3.30479	Genscript_all	Genscript	all
6445	895	3.30848	Genscript_all	Genscript	all
9843	896	3.31218	Genscript_all	Genscript	all
9771	890	3.29	Genscript_all	Genscript	all
9760	896	3.31218	Genscript_all	Genscript	all
11219	893	3.30109	Genscript_all	Genscript	all
7288	894	3.30479	Genscript_all	Genscript	all
6691	892	3.29739	Genscript_all	Genscript	all
5048	892	3.29739	Genscript_all	Genscript	all
3558	892	3.29739	Genscript_all	Genscript	all
9553	887	3.27891	Genscript_all	Genscript	all
9263	890	3.29	Genscript_all	Genscript	all
7568	886	3.27521	Genscript_all	Genscript	all
3512	888	3.28261	Genscript_all	Genscript	all
10531	886	3.27521	Genscript_all	Genscript	all
7019	890	3.29	Genscript_all	Genscript	all
12466	894	3.30479	Genscript_all	Genscript	all
8817	888	3.28261	Genscript_all	Genscript	all
8498	884	3.26782	Genscript_all	Genscript	all
2304	886	3.27521	Genscript_all	Genscript	all
12406	890	3.29	Genscript_all	Genscript	all
1056	886	3.27521	Genscript_all	Genscript	all
613	886	3.27521	Genscript_all	Genscript	all
11348	883	3.26412	Genscript_all	Genscript	all
9954	891	3.2937	Genscript_all	Genscript	all
5932	885	3.27152	Genscript_all	Genscript	all
330	884	3.26782	Genscript_all	Genscript	all
10900	886	3.27521	Genscript_all	Genscript	all
3035	884	3.26782	Genscript_all	Genscript	all
10402	882	3.26043	Genscript_all	Genscript	all
5247	886	3.27521	Genscript_all	Genscript	all
5177	880	3.25303	Genscript_all	Genscript	all
10296	972	3.59312	Genscript_all	Genscript	all
2079	880	3.25303	Genscript_all	Genscript	all
556	886	3.27521	Genscript_all	Genscript	all
3505	884	3.26782	Genscript_all	Genscript	all
2150	880	3.25303	Genscript_all	Genscript	all
10851	880	3.25303	Genscript_all	Genscript	all
2354	881	3.25673	Genscript_all	Genscript	all
6165	878	3.24564	Genscript_all	Genscript	all
571	880	3.25303	Genscript_all	Genscript	all
3371	878	3.24564	Genscript_all	Genscript	all
3937	878	3.24564	Genscript_all	Genscript	all
11273	878	3.24564	Genscript_all	Genscript	all
5753	874	3.23085	Genscript_all	Genscript	all
6193	874	3.23085	Genscript_all	Genscript	all
3383	874	3.23085	Genscript_all	Genscript	all
11222	874	3.23085	Genscript_all	Genscript	all
8523	874	3.23085	Genscript_all	Genscript	all
2980	872	3.22346	Genscript_all	Genscript	all
1212	874	3.23085	Genscript_all	Genscript	all
12237	875	3.23455	Genscript_all	Genscript	all
10246	870	3.21607	Genscript_all	Genscript	all
8547	866	3.20128	Genscript_all	Genscript	all
5945	872	3.22346	Genscript_all	Genscript	all
4670	868	3.20868	Genscript_all	Genscript	all
3120	870	3.21607	Genscript_all	Genscript	all
197	872	3.22346	Genscript_all	Genscript	all
1721	870	3.21607	Genscript_all	Genscript	all
3979	870	3.21607	Genscript_all	Genscript	all
9814	870	3.21607	Genscript_all	Genscript	all
8416	864	3.19389	Genscript_all	Genscript	all
8297	863	3.19019	Genscript_all	Genscript	all
9227	864	3.19389	Genscript_all	Genscript	all
8309	862	3.1865	Genscript_all	Genscript	all
5820	866	3.20128	Genscript_all	Genscript	all
9510	866	3.20128	Genscript_all	Genscript	all
8883	860	3.1791	Genscript_all	Genscript	all
3109	862	3.1865	Genscript_all	Genscript	all
11048	864	3.19389	Genscript_all	Genscript	all
3774	868	3.20868	Genscript_all	Genscript	all
9251	862	3.1865	Genscript_all	Genscript	all
6953	856	3.16432	Genscript_all	Genscript	all
3331	862	3.1865	Genscript_all	Genscript	all
1900	858	3.17171	Genscript_all	Genscript	all
10121	858	3.17171	Genscript_all	Genscript	all
2848	864	3.19389	Genscript_all	Genscript	all
2743	858	3.17171	Genscript_all	Genscript	all
1055	858	3.17171	Genscript_all	Genscript	all
7231	860	3.1791	Genscript_all	Genscript	all
3261	860	3.1791	Genscript_all	Genscript	all
11366	857	3.16801	Genscript_all	Genscript	all
2120	858	3.17171	Genscript_all	Genscript	all
1699	854	3.15692	Genscript_all	Genscript	all
10410	858	3.17171	Genscript_all	Genscript	all
6951	856	3.16432	Genscript_all	Genscript	all
4543	852	3.14953	Genscript_all	Genscript	all
3170	852	3.14953	Genscript_all	Genscript	all
11641	852	3.14953	Genscript_all	Genscript	all
9124	856	3.16432	Genscript_all	Genscript	all
5593	856	3.16432	Genscript_all	Genscript	all
217	854	3.15692	Genscript_all	Genscript	all
10209	854	3.15692	Genscript_all	Genscript	all
3975	855	3.16062	Genscript_all	Genscript	all
11047	852	3.14953	Genscript_all	Genscript	all
9270	852	3.14953	Genscript_all	Genscript	all
4748	858	3.17171	Genscript_all	Genscript	all
4274	853	3.15323	Genscript_all	Genscript	all
3134	850	3.14214	Genscript_all	Genscript	all
3211	854	3.15692	Genscript_all	Genscript	all
11944	850	3.14214	Genscript_all	Genscript	all
9595	852	3.14953	Genscript_all	Genscript	all
6470	848	3.13474	Genscript_all	Genscript	all
8520	848	3.13474	Genscript_all	Genscript	all
8741	850	3.14214	Genscript_all	Genscript	all
1122	844	3.11996	Genscript_all	Genscript	all
680	848	3.13474	Genscript_all	Genscript	all
336	852	3.14953	Genscript_all	Genscript	all
10242	846	3.12735	Genscript_all	Genscript	all
9903	852	3.14953	Genscript_all	Genscript	all
6830	844	3.11996	Genscript_all	Genscript	all
6001	846	3.12735	Genscript_all	Genscript	all
507	844	3.11996	Genscript_all	Genscript	all
4248	842	3.11256	Genscript_all	Genscript	all
3669	844	3.11996	Genscript_all	Genscript	all
3106	843	3.11626	Genscript_all	Genscript	all
2315	842	3.11256	Genscript_all	Genscript	all
10005	836	3.09038	Genscript_all	Genscript	all
9249	838	3.09778	Genscript_all	Genscript	all
9123	838	3.09778	Genscript_all	Genscript	all
8537	840	3.10517	Genscript_all	Genscript	all
5322	836	3.09038	Genscript_all	Genscript	all
12173	842	3.11256	Genscript_all	Genscript	all
8442	842	3.11256	Genscript_all	Genscript	all
5384	836	3.09038	Genscript_all	Genscript	all
3655	840	3.10517	Genscript_all	Genscript	all
8480	836	3.09038	Genscript_all	Genscript	all
679	840	3.10517	Genscript_all	Genscript	all
637	838	3.09778	Genscript_all	Genscript	all
10605	838	3.09778	Genscript_all	Genscript	all
4515	839	3.10147	Genscript_all	Genscript	all
2139	836	3.09038	Genscript_all	Genscript	all
11389	832	3.0756	Genscript_all	Genscript	all
11057	838	3.09778	Genscript_all	Genscript	all
9685	838	3.09778	Genscript_all	Genscript	all
2600	834	3.08299	Genscript_all	Genscript	all
235	837	3.09408	Genscript_all	Genscript	all
5572	832	3.0756	Genscript_all	Genscript	all
4100	830	3.0682	Genscript_all	Genscript	all
12067	834	3.08299	Genscript_all	Genscript	all
11617	834	3.08299	Genscript_all	Genscript	all
6566	832	3.0756	Genscript_all	Genscript	all
5356	834	3.08299	Genscript_all	Genscript	all
2724	832	3.0756	Genscript_all	Genscript	all
8899	834	3.08299	Genscript_all	Genscript	all
6427	834	3.08299	Genscript_all	Genscript	all
5673	830	3.0682	Genscript_all	Genscript	all
2773	832	3.0756	Genscript_all	Genscript	all
10617	836	3.09038	Genscript_all	Genscript	all
12334	832	3.0756	Genscript_all	Genscript	all
10794	834	3.08299	Genscript_all	Genscript	all
9829	832	3.0756	Genscript_all	Genscript	all
514	827	3.05711	Genscript_all	Genscript	all
11629	828	3.06081	Genscript_all	Genscript	all
10767	830	3.0682	Genscript_all	Genscript	all
9555	830	3.0682	Genscript_all	Genscript	all
7354	826	3.05342	Genscript_all	Genscript	all
3831	830	3.0682	Genscript_all	Genscript	all
11381	829	3.06451	Genscript_all	Genscript	all
9273	828	3.06081	Genscript_all	Genscript	all
11779	824	3.04602	Genscript_all	Genscript	all
8597	822	3.03863	Genscript_all	Genscript	all
4161	824	3.04602	Genscript_all	Genscript	all
10386	827	3.05711	Genscript_all	Genscript	all
101	824	3.04602	Genscript_all	Genscript	all
675	826	3.05342	Genscript_all	Genscript	all
2566	826	3.05342	Genscript_all	Genscript	all
11512	826	3.05342	Genscript_all	Genscript	all
420	828	3.06081	Genscript_all	Genscript	all
11930	824	3.04602	Genscript_all	Genscript	all
5360	820	3.03124	Genscript_all	Genscript	all
1390	820	3.03124	Genscript_all	Genscript	all
875	822	3.03863	Genscript_all	Genscript	all
4022	824	3.04602	Genscript_all	Genscript	all
1248	816	3.01645	Genscript_all	Genscript	all
9664	820	3.03124	Genscript_all	Genscript	all
9104	824	3.04602	Genscript_all	Genscript	all
4623	820	3.03124	Genscript_all	Genscript	all
11456	820	3.03124	Genscript_all	Genscript	all
7110	820	3.03124	Genscript_all	Genscript	all
3366	818	3.02384	Genscript_all	Genscript	all
792	818	3.02384	Genscript_all	Genscript	all
720	818	3.02384	Genscript_all	Genscript	all
64	818	3.02384	Genscript_all	Genscript	all
2346	816	3.01645	Genscript_all	Genscript	all
10393	818	3.02384	Genscript_all	Genscript	all
8413	817	3.02015	Genscript_all	Genscript	all
5475	815	3.01275	Genscript_all	Genscript	all
4211	818	3.02384	Genscript_all	Genscript	all
11232	817	3.02015	Genscript_all	Genscript	all
3820	816	3.01645	Genscript_all	Genscript	all
7976	812	3.00166	Genscript_all	Genscript	all
640	814	3.00906	Genscript_all	Genscript	all
3976	814	3.00906	Genscript_all	Genscript	all
11638	820	3.03124	Genscript_all	Genscript	all
9770	812	3.00166	Genscript_all	Genscript	all
8224	811	2.99797	Genscript_all	Genscript	all
7835	813	3.00536	Genscript_all	Genscript	all
11699	816	3.01645	Genscript_all	Genscript	all
9626	814	3.00906	Genscript_all	Genscript	all
6389	811	2.99797	Genscript_all	Genscript	all
3825	812	3.00166	Genscript_all	Genscript	all
3589	816	3.01645	Genscript_all	Genscript	all
6879	808	2.98688	Genscript_all	Genscript	all
6624	810	2.99427	Genscript_all	Genscript	all
6073	810	2.99427	Genscript_all	Genscript	all
5221	812	3.00166	Genscript_all	Genscript	all
4671	811	2.99797	Genscript_all	Genscript	all
3581	812	3.00166	Genscript_all	Genscript	all
1135	812	3.00166	Genscript_all	Genscript	all
6271	814	3.00906	Genscript_all	Genscript	all
6808	808	2.98688	Genscript_all	Genscript	all
4850	807	2.98318	Genscript_all	Genscript	all
12155	810	2.99427	Genscript_all	Genscript	all
10388	810	2.99427	Genscript_all	Genscript	all
227	808	2.98688	Genscript_all	Genscript	all
810	806	2.97948	Genscript_all	Genscript	all
10650	804	2.97209	Genscript_all	Genscript	all
9371	806	2.97948	Genscript_all	Genscript	all
5101	804	2.97209	Genscript_all	Genscript	all
8942	808	2.98688	Genscript_all	Genscript	all
8431	802	2.9647	Genscript_all	Genscript	all
4846	804	2.97209	Genscript_all	Genscript	all
3471	814	3.00906	Genscript_all	Genscript	all
1993	804	2.97209	Genscript_all	Genscript	all
10177	802	2.9647	Genscript_all	Genscript	all
6161	800	2.9573	Genscript_all	Genscript	all
4609	802	2.9647	Genscript_all	Genscript	all
3639	806	2.97948	Genscript_all	Genscript	all
2793	808	2.98688	Genscript_all	Genscript	all
11300	804	2.97209	Genscript_all	Genscript	all
7529	802	2.9647	Genscript_all	Genscript	all
9295	802	2.9647	Genscript_all	Genscript	all
8737	800	2.9573	Genscript_all	Genscript	all
5016	804	2.97209	Genscript_all	Genscript	all
3848	802	2.9647	Genscript_all	Genscript	all
1249	800	2.9573	Genscript_all	Genscript	all
9489	802	2.9647	Genscript_all	Genscript	all
3300	798	2.94991	Genscript_all	Genscript	all
11793	802	2.9647	Genscript_all	Genscript	all
10035	800	2.9573	Genscript_all	Genscript	all
3699	800	2.9573	Genscript_all	Genscript	all
3428	798	2.94991	Genscript_all	Genscript	all
1015	800	2.9573	Genscript_all	Genscript	all
8611	804	2.97209	Genscript_all	Genscript	all
2588	802	2.9647	Genscript_all	Genscript	all
8042	796	2.94252	Genscript_all	Genscript	all
9191	802	2.9647	Genscript_all	Genscript	all
6818	796	2.94252	Genscript_all	Genscript	all
2770	801	2.961	Genscript_all	Genscript	all
2484	794	2.93512	Genscript_all	Genscript	all
1716	798	2.94991	Genscript_all	Genscript	all
10391	797	2.94621	Genscript_all	Genscript	all
5791	795	2.93882	Genscript_all	Genscript	all
5658	802	2.9647	Genscript_all	Genscript	all
4966	796	2.94252	Genscript_all	Genscript	all
4531	792	2.92773	Genscript_all	Genscript	all
8115	794	2.93512	Genscript_all	Genscript	all
6306	798	2.94991	Genscript_all	Genscript	all
595	794	2.93512	Genscript_all	Genscript	all
10560	796	2.94252	Genscript_all	Genscript	all
9444	790	2.92034	Genscript_all	Genscript	all
7021	796	2.94252	Genscript_all	Genscript	all
6399	792	2.92773	Genscript_all	Genscript	all
4546	790	2.92034	Genscript_all	Genscript	all
3598	792	2.92773	Genscript_all	Genscript	all
1075	794	2.93512	Genscript_all	Genscript	all
5042	793	2.93143	Genscript_all	Genscript	all
11437	794	2.93512	Genscript_all	Genscript	all
11309	792	2.92773	Genscript_all	Genscript	all
9590	790	2.92034	Genscript_all	Genscript	all
1529	794	2.93512	Genscript_all	Genscript	all
11067	790	2.92034	Genscript_all	Genscript	all
9991	790	2.92034	Genscript_all	Genscript	all
12371	792	2.92773	Genscript_all	Genscript	all
9925	790	2.92034	Genscript_all	Genscript	all
70	785	2.90185	Genscript_all	Genscript	all
11543	788	2.91294	Genscript_all	Genscript	all
11170	788	2.91294	Genscript_all	Genscript	all
8920	784	2.89816	Genscript_all	Genscript	all
484	789	2.91664	Genscript_all	Genscript	all
1602	784	2.89816	Genscript_all	Genscript	all
11855	786	2.90555	Genscript_all	Genscript	all
8294	784	2.89816	Genscript_all	Genscript	all
8133	790	2.92034	Genscript_all	Genscript	all
74	784	2.89816	Genscript_all	Genscript	all
6845	790	2.92034	Genscript_all	Genscript	all
6302	788	2.91294	Genscript_all	Genscript	all
2673	788	2.91294	Genscript_all	Genscript	all
11509	786	2.90555	Genscript_all	Genscript	all
8578	788	2.91294	Genscript_all	Genscript	all
6365	786	2.90555	Genscript_all	Genscript	all
6071	782	2.89076	Genscript_all	Genscript	all
5126	782	2.89076	Genscript_all	Genscript	all
3982	782	2.89076	Genscript_all	Genscript	all
3187	784	2.89816	Genscript_all	Genscript	all
10545	785	2.90185	Genscript_all	Genscript	all
585	782	2.89076	Genscript_all	Genscript	all
3168	784	2.89816	Genscript_all	Genscript	all
2285	788	2.91294	Genscript_all	Genscript	all
5333	781	2.88707	Genscript_all	Genscript	all
9648	788	2.91294	Genscript_all	Genscript	all
8649	786	2.90555	Genscript_all	Genscript	all
7320	778	2.87598	Genscript_all	Genscript	all
5604	778	2.87598	Genscript_all	Genscript	all
5369	780	2.88337	Genscript_all	Genscript	all
12035	780	2.88337	Genscript_all	Genscript	all
10835	784	2.89816	Genscript_all	Genscript	all
4661	782	2.89076	Genscript_all	Genscript	all
3025	782	2.89076	Genscript_all	Genscript	all
1193	778	2.87598	Genscript_all	Genscript	all
10364	788	2.91294	Genscript_all	Genscript	all
9864	780	2.88337	Genscript_all	Genscript	all
8954	780	2.88337	Genscript_all	Genscript	all
6270	780	2.88337	Genscript_all	Genscript	all
5429	784	2.89816	Genscript_all	Genscript	all
1114	782	2.89076	Genscript_all	Genscript	all
9398	780	2.88337	Genscript_all	Genscript	all
8046	778	2.87598	Genscript_all	Genscript	all
3249	778	2.87598	Genscript_all	Genscript	all
11062	778	2.87598	Genscript_all	Genscript	all
4335	778	2.87598	Genscript_all	Genscript	all
2753	780	2.88337	Genscript_all	Genscript	all
11135	778	2.87598	Genscript_all	Genscript	all
10575	776	2.86859	Genscript_all	Genscript	all
9611	778	2.87598	Genscript_all	Genscript	all
8819	776	2.86859	Genscript_all	Genscript	all
812	774	2.86119	Genscript_all	Genscript	all
2032	778	2.87598	Genscript_all	Genscript	all
6699	772	2.8538	Genscript_all	Genscript	all
5349	778	2.87598	Genscript_all	Genscript	all
3588	774	2.86119	Genscript_all	Genscript	all
2235	778	2.87598	Genscript_all	Genscript	all
11880	780	2.88337	Genscript_all	Genscript	all
11269	774	2.86119	Genscript_all	Genscript	all
10079	776	2.86859	Genscript_all	Genscript	all
7737	778	2.87598	Genscript_all	Genscript	all
4832	776	2.86859	Genscript_all	Genscript	all
4728	770	2.84641	Genscript_all	Genscript	all
2852	773	2.8575	Genscript_all	Genscript	all
11700	772	2.8538	Genscript_all	Genscript	all
9849	774	2.86119	Genscript_all	Genscript	all
9414	776	2.86859	Genscript_all	Genscript	all
9152	774	2.86119	Genscript_all	Genscript	all
6782	773	2.8575	Genscript_all	Genscript	all
6778	776	2.86859	Genscript_all	Genscript	all
6395	773	2.8575	Genscript_all	Genscript	all
61	774	2.86119	Genscript_all	Genscript	all
2572	772	2.8538	Genscript_all	Genscript	all
12198	774	2.86119	Genscript_all	Genscript	all
11283	770	2.84641	Genscript_all	Genscript	all
11160	770	2.84641	Genscript_all	Genscript	all
11920	778	2.87598	Genscript_all	Genscript	all
11652	772	2.8538	Genscript_all	Genscript	all
2547	772	2.8538	Genscript_all	Genscript	all
1985	770	2.84641	Genscript_all	Genscript	all
5253	766	2.83162	Genscript_all	Genscript	all
2578	766	2.83162	Genscript_all	Genscript	all
11330	768	2.83901	Genscript_all	Genscript	all
8801	772	2.8538	Genscript_all	Genscript	all
8769	768	2.83901	Genscript_all	Genscript	all
6057	767	2.83532	Genscript_all	Genscript	all
5608	771	2.8501	Genscript_all	Genscript	all
524	766	2.83162	Genscript_all	Genscript	all
3438	766	2.83162	Genscript_all	Genscript	all
6254	768	2.83901	Genscript_all	Genscript	all
11724	766	2.83162	Genscript_all	Genscript	all
6147	767	2.83532	Genscript_all	Genscript	all
8289	768	2.83901	Genscript_all	Genscript	all
5225	766	2.83162	Genscript_all	Genscript	all
3101	765	2.82792	Genscript_all	Genscript	all
2991	766	2.83162	Genscript_all	Genscript	all
4981	764	2.82423	Genscript_all	Genscript	all
8354	760	2.80944	Genscript_all	Genscript	all
887	764	2.82423	Genscript_all	Genscript	all
6409	764	2.82423	Genscript_all	Genscript	all
6374	765	2.82792	Genscript_all	Genscript	all
6059	760	2.80944	Genscript_all	Genscript	all
8227	758	2.80205	Genscript_all	Genscript	all
7460	760	2.80944	Genscript_all	Genscript	all
450	763	2.82053	Genscript_all	Genscript	all
151	766	2.83162	Genscript_all	Genscript	all
8837	764	2.82423	Genscript_all	Genscript	all
8276	760	2.80944	Genscript_all	Genscript	all
6067	760	2.80944	Genscript_all	Genscript	all
6044	761	2.81314	Genscript_all	Genscript	all
54	766	2.83162	Genscript_all	Genscript	all
5287	758	2.80205	Genscript_all	Genscript	all
12258	762	2.81683	Genscript_all	Genscript	all
8246	760	2.80944	Genscript_all	Genscript	all
634	758	2.80205	Genscript_all	Genscript	all
3242	762	2.81683	Genscript_all	Genscript	all
878	758	2.80205	Genscript_all	Genscript	all
8218	756	2.79465	Genscript_all	Genscript	all
6220	764	2.82423	Genscript_all	Genscript	all
1431	755	2.79096	Genscript_all	Genscript	all
11824	757	2.79835	Genscript_all	Genscript	all
11755	754	2.78726	Genscript_all	Genscript	all
9906	756	2.79465	Genscript_all	Genscript	all
6184	756	2.79465	Genscript_all	Genscript	all
2406	755	2.79096	Genscript_all	Genscript	all
7784	754	2.78726	Genscript_all	Genscript	all
7346	756	2.79465	Genscript_all	Genscript	all
1547	759	2.80574	Genscript_all	Genscript	all
6403	756	2.79465	Genscript_all	Genscript	all
4030	758	2.80205	Genscript_all	Genscript	all
2337	752	2.77987	Genscript_all	Genscript	all
11426	758	2.80205	Genscript_all	Genscript	all
10683	762	2.81683	Genscript_all	Genscript	all
3748	752	2.77987	Genscript_all	Genscript	all
2305	750	2.77247	Genscript_all	Genscript	all
10690	756	2.79465	Genscript_all	Genscript	all
10263	757	2.79835	Genscript_all	Genscript	all
3733	750	2.77247	Genscript_all	Genscript	all
2971	749	2.76878	Genscript_all	Genscript	all
2552	753	2.78356	Genscript_all	Genscript	all
7884	754	2.78726	Genscript_all	Genscript	all
5006	754	2.78726	Genscript_all	Genscript	all
2660	752	2.77987	Genscript_all	Genscript	all
11005	752	2.77987	Genscript_all	Genscript	all
8862	752	2.77987	Genscript_all	Genscript	all
1507	747	2.76138	Genscript_all	Genscript	all
11457	748	2.76508	Genscript_all	Genscript	all
10831	751	2.77617	Genscript_all	Genscript	all
11656	748	2.76508	Genscript_all	Genscript	all
11268	748	2.76508	Genscript_all	Genscript	all
5391	748	2.76508	Genscript_all	Genscript	all
9999	748	2.76508	Genscript_all	Genscript	all
12165	746	2.75769	Genscript_all	Genscript	all
11574	748	2.76508	Genscript_all	Genscript	all
11517	747	2.76138	Genscript_all	Genscript	all
3762	751	2.77617	Genscript_all	Genscript	all
2972	746	2.75769	Genscript_all	Genscript	all
2804	750	2.77247	Genscript_all	Genscript	all
11523	748	2.76508	Genscript_all	Genscript	all
1110	748	2.76508	Genscript_all	Genscript	all
10268	746	2.75769	Genscript_all	Genscript	all
6888	744	2.75029	Genscript_all	Genscript	all
2662	748	2.76508	Genscript_all	Genscript	all
4620	748	2.76508	Genscript_all	Genscript	all
2158	742	2.7429	Genscript_all	Genscript	all
12302	748	2.76508	Genscript_all	Genscript	all
6880	742	2.7429	Genscript_all	Genscript	all
5255	748	2.76508	Genscript_all	Genscript	all
45	744	2.75029	Genscript_all	Genscript	all
12325	746	2.75769	Genscript_all	Genscript	all
11822	742	2.7429	Genscript_all	Genscript	all
9959	740	2.73551	Genscript_all	Genscript	all
3205	742	2.7429	Genscript_all	Genscript	all
1574	744	2.75029	Genscript_all	Genscript	all
11555	743	2.7466	Genscript_all	Genscript	all
7091	740	2.73551	Genscript_all	Genscript	all
12346	742	2.7429	Genscript_all	Genscript	all
2789	740	2.73551	Genscript_all	Genscript	all
10264	741	2.7392	Genscript_all	Genscript	all
9027	740	2.73551	Genscript_all	Genscript	all
7216	740	2.73551	Genscript_all	Genscript	all
5176	746	2.75769	Genscript_all	Genscript	all
4127	736	2.72072	Genscript_all	Genscript	all
406	740	2.73551	Genscript_all	Genscript	all
1134	738	2.72811	Genscript_all	Genscript	all
11281	742	2.7429	Genscript_all	Genscript	all
874	736	2.72072	Genscript_all	Genscript	all
6509	734	2.71333	Genscript_all	Genscript	all
2722	740	2.73551	Genscript_all	Genscript	all
12322	736	2.72072	Genscript_all	Genscript	all
12145	735	2.71702	Genscript_all	Genscript	all
7173	738	2.72811	Genscript_all	Genscript	all
8663	734	2.71333	Genscript_all	Genscript	all
6319	736	2.72072	Genscript_all	Genscript	all
9403	734	2.71333	Genscript_all	Genscript	all
9300	734	2.71333	Genscript_all	Genscript	all
8758	736	2.72072	Genscript_all	Genscript	all
5837	736	2.72072	Genscript_all	Genscript	all
292	734	2.71333	Genscript_all	Genscript	all
12351	738	2.72811	Genscript_all	Genscript	all
11452	740	2.73551	Genscript_all	Genscript	all
10873	733	2.70963	Genscript_all	Genscript	all
9101	733	2.70963	Genscript_all	Genscript	all
8421	736	2.72072	Genscript_all	Genscript	all
7473	735	2.71702	Genscript_all	Genscript	all
5482	732	2.70593	Genscript_all	Genscript	all
5093	735	2.71702	Genscript_all	Genscript	all
4856	732	2.70593	Genscript_all	Genscript	all
4715	738	2.72811	Genscript_all	Genscript	all
12005	738	2.72811	Genscript_all	Genscript	all
11703	730	2.69854	Genscript_all	Genscript	all
11595	736	2.72072	Genscript_all	Genscript	all
10830	736	2.72072	Genscript_all	Genscript	all
1047	734	2.71333	Genscript_all	Genscript	all
8450	736	2.72072	Genscript_all	Genscript	all
8420	730	2.69854	Genscript_all	Genscript	all
5436	732	2.70593	Genscript_all	Genscript	all
3058	734	2.71333	Genscript_all	Genscript	all
2382	730	2.69854	Genscript_all	Genscript	all
1673	732	2.70593	Genscript_all	Genscript	all
11240	730	2.69854	Genscript_all	Genscript	all
937	732	2.70593	Genscript_all	Genscript	all
9242	730	2.69854	Genscript_all	Genscript	all
8374	729	2.69484	Genscript_all	Genscript	all
6626	730	2.69854	Genscript_all	Genscript	all
4644	732	2.70593	Genscript_all	Genscript	all
3986	734	2.71333	Genscript_all	Genscript	all
3545	730	2.69854	Genscript_all	Genscript	all
2366	734	2.71333	Genscript_all	Genscript	all
172	734	2.71333	Genscript_all	Genscript	all
12232	732	2.70593	Genscript_all	Genscript	all
9142	732	2.70593	Genscript_all	Genscript	all
6390	728	2.69115	Genscript_all	Genscript	all
5131	732	2.70593	Genscript_all	Genscript	all
4124	732	2.70593	Genscript_all	Genscript	all
4005	732	2.70593	Genscript_all	Genscript	all
11080	732	2.70593	Genscript_all	Genscript	all
5687	730	2.69854	Genscript_all	Genscript	all
173	732	2.70593	Genscript_all	Genscript	all
1316	730	2.69854	Genscript_all	Genscript	all
12451	734	2.71333	Genscript_all	Genscript	all
12076	730	2.69854	Genscript_all	Genscript	all
9839	732	2.70593	Genscript_all	Genscript	all
9087	726	2.68375	Genscript_all	Genscript	all
8417	734	2.71333	Genscript_all	Genscript	all
9396	726	2.68375	Genscript_all	Genscript	all
9119	730	2.69854	Genscript_all	Genscript	all
8454	726	2.68375	Genscript_all	Genscript	all
7658	728	2.69115	Genscript_all	Genscript	all
6150	730	2.69854	Genscript_all	Genscript	all
4714	726	2.68375	Genscript_all	Genscript	all
4626	726	2.68375	Genscript_all	Genscript	all
3154	724	2.67636	Genscript_all	Genscript	all
1377	728	2.69115	Genscript_all	Genscript	all
10975	728	2.69115	Genscript_all	Genscript	all
8680	726	2.68375	Genscript_all	Genscript	all
1920	728	2.69115	Genscript_all	Genscript	all
1634	724	2.67636	Genscript_all	Genscript	all
7546	724	2.67636	Genscript_all	Genscript	all
11894	726	2.68375	Genscript_all	Genscript	all
11486	726	2.68375	Genscript_all	Genscript	all
11375	726	2.68375	Genscript_all	Genscript	all
11145	724	2.67636	Genscript_all	Genscript	all
10673	728	2.69115	Genscript_all	Genscript	all
8549	726	2.68375	Genscript_all	Genscript	all
5162	724	2.67636	Genscript_all	Genscript	all
3086	724	2.67636	Genscript_all	Genscript	all
10884	728	2.69115	Genscript_all	Genscript	all
10764	724	2.67636	Genscript_all	Genscript	all
9298	726	2.68375	Genscript_all	Genscript	all
6758	722	2.66897	Genscript_all	Genscript	all
5009	722	2.66897	Genscript_all	Genscript	all
2221	724	2.67636	Genscript_all	Genscript	all
1471	722	2.66897	Genscript_all	Genscript	all
11445	728	2.69115	Genscript_all	Genscript	all
11149	728	2.69115	Genscript_all	Genscript	all
973	726	2.68375	Genscript_all	Genscript	all
7285	720	2.66157	Genscript_all	Genscript	all
7222	722	2.66897	Genscript_all	Genscript	all
1286	720	2.66157	Genscript_all	Genscript	all
9072	722	2.66897	Genscript_all	Genscript	all
4736	718	2.65418	Genscript_all	Genscript	all
8222	720	2.66157	Genscript_all	Genscript	all
3611	720	2.66157	Genscript_all	Genscript	all
10811	718	2.65418	Genscript_all	Genscript	all
10481	722	2.66897	Genscript_all	Genscript	all
10030	718	2.65418	Genscript_all	Genscript	all
8382	721	2.66527	Genscript_all	Genscript	all
3461	721	2.66527	Genscript_all	Genscript	all
9105	722	2.66897	Genscript_all	Genscript	all
823	718	2.65418	Genscript_all	Genscript	all
4349	714	2.63939	Genscript_all	Genscript	all
11604	718	2.65418	Genscript_all	Genscript	all
10244	718	2.65418	Genscript_all	Genscript	all
8312	718	2.65418	Genscript_all	Genscript	all
2658	718	2.65418	Genscript_all	Genscript	all
12235	714	2.63939	Genscript_all	Genscript	all
9201	718	2.65418	Genscript_all	Genscript	all
7098	718	2.65418	Genscript_all	Genscript	all
6464	720	2.66157	Genscript_all	Genscript	all
6317	714	2.63939	Genscript_all	Genscript	all
3564	718	2.65418	Genscript_all	Genscript	all
324	716	2.64679	Genscript_all	Genscript	all
1806	714	2.63939	Genscript_all	Genscript	all
1013	713	2.6357	Genscript_all	Genscript	all
6183	716	2.64679	Genscript_all	Genscript	all
4486	714	2.63939	Genscript_all	Genscript	all
7985	714	2.63939	Genscript_all	Genscript	all
6571	713	2.6357	Genscript_all	Genscript	all
3188	716	2.64679	Genscript_all	Genscript	all
4539	714	2.63939	Genscript_all	Genscript	all
3787	714	2.63939	Genscript_all	Genscript	all
1319	712	2.632	Genscript_all	Genscript	all
12398	710	2.62461	Genscript_all	Genscript	all
911	713	2.6357	Genscript_all	Genscript	all
8788	714	2.63939	Genscript_all	Genscript	all
7245	716	2.64679	Genscript_all	Genscript	all
5681	712	2.632	Genscript_all	Genscript	all
3597	708	2.61721	Genscript_all	Genscript	all
3326	712	2.632	Genscript_all	Genscript	all
12044	710	2.62461	Genscript_all	Genscript	all
8720	712	2.632	Genscript_all	Genscript	all
6376	706	2.60982	Genscript_all	Genscript	all
5808	710	2.62461	Genscript_all	Genscript	all
3336	712	2.632	Genscript_all	Genscript	all
10747	710	2.62461	Genscript_all	Genscript	all
5062	714	2.63939	Genscript_all	Genscript	all
2954	712	2.632	Genscript_all	Genscript	all
12397	708	2.61721	Genscript_all	Genscript	all
12158	712	2.632	Genscript_all	Genscript	all
11939	710	2.62461	Genscript_all	Genscript	all
11291	710	2.62461	Genscript_all	Genscript	all
10390	712	2.632	Genscript_all	Genscript	all
8162	708	2.61721	Genscript_all	Genscript	all
5628	706	2.60982	Genscript_all	Genscript	all
5466	708	2.61721	Genscript_all	Genscript	all
4371	709	2.62091	Genscript_all	Genscript	all
1938	710	2.62461	Genscript_all	Genscript	all
9159	706	2.60982	Genscript_all	Genscript	all
909	708	2.61721	Genscript_all	Genscript	all
5774	708	2.61721	Genscript_all	Genscript	all
3862	704	2.60243	Genscript_all	Genscript	all
2320	704	2.60243	Genscript_all	Genscript	all
11583	708	2.61721	Genscript_all	Genscript	all
10626	706	2.60982	Genscript_all	Genscript	all
6876	708	2.61721	Genscript_all	Genscript	all
3930	708	2.61721	Genscript_all	Genscript	all
12418	708	2.61721	Genscript_all	Genscript	all
11465	708	2.61721	Genscript_all	Genscript	all
9881	706	2.60982	Genscript_all	Genscript	all
9769	702	2.59503	Genscript_all	Genscript	all
9225	708	2.61721	Genscript_all	Genscript	all
6211	704	2.60243	Genscript_all	Genscript	all
5157	700	2.58764	Genscript_all	Genscript	all
4268	701	2.59134	Genscript_all	Genscript	all
3352	704	2.60243	Genscript_all	Genscript	all
11825	708	2.61721	Genscript_all	Genscript	all
5061	704	2.60243	Genscript_all	Genscript	all
4764	702	2.59503	Genscript_all	Genscript	all
4512	704	2.60243	Genscript_all	Genscript	all
189	706	2.60982	Genscript_all	Genscript	all
12131	702	2.59503	Genscript_all	Genscript	all
954	700	2.58764	Genscript_all	Genscript	all
7481	703	2.59873	Genscript_all	Genscript	all
3096	700	2.58764	Genscript_all	Genscript	all
10750	708	2.61721	Genscript_all	Genscript	all
9614	702	2.59503	Genscript_all	Genscript	all
6397	701	2.59134	Genscript_all	Genscript	all
6202	700	2.58764	Genscript_all	Genscript	all
4495	702	2.59503	Genscript_all	Genscript	all
3098	701	2.59134	Genscript_all	Genscript	all
9978	702	2.59503	Genscript_all	Genscript	all
9200	698	2.58025	Genscript_all	Genscript	all
8045	700	2.58764	Genscript_all	Genscript	all
4224	702	2.59503	Genscript_all	Genscript	all
1672	700	2.58764	Genscript_all	Genscript	all
11229	698	2.58025	Genscript_all	Genscript	all
10897	704	2.60243	Genscript_all	Genscript	all
7210	700	2.58764	Genscript_all	Genscript	all
4288	698	2.58025	Genscript_all	Genscript	all
6501	696	2.57285	Genscript_all	Genscript	all
5647	700	2.58764	Genscript_all	Genscript	all
545	698	2.58025	Genscript_all	Genscript	all
3553	699	2.58394	Genscript_all	Genscript	all
2002	702	2.59503	Genscript_all	Genscript	all
1914	700	2.58764	Genscript_all	Genscript	all
9970	700	2.58764	Genscript_all	Genscript	all
6913	700	2.58764	Genscript_all	Genscript	all
686	702	2.59503	Genscript_all	Genscript	all
5931	697	2.57655	Genscript_all	Genscript	all
5375	696	2.57285	Genscript_all	Genscript	all
4767	698	2.58025	Genscript_all	Genscript	all
4559	692	2.55807	Genscript_all	Genscript	all
2671	698	2.58025	Genscript_all	Genscript	all
178	696	2.57285	Genscript_all	Genscript	all
12186	694	2.56546	Genscript_all	Genscript	all
11045	700	2.58764	Genscript_all	Genscript	all
10259	696	2.57285	Genscript_all	Genscript	all
8590	696	2.57285	Genscript_all	Genscript	all
10489	696	2.57285	Genscript_all	Genscript	all
98	692	2.55807	Genscript_all	Genscript	all
581	696	2.57285	Genscript_all	Genscript	all
4345	695	2.56916	Genscript_all	Genscript	all
4180	692	2.55807	Genscript_all	Genscript	all
3235	694	2.56546	Genscript_all	Genscript	all
2746	702	2.59503	Genscript_all	Genscript	all
12361	693	2.56176	Genscript_all	Genscript	all
11729	698	2.58025	Genscript_all	Genscript	all
10618	696	2.57285	Genscript_all	Genscript	all
5683	694	2.56546	Genscript_all	Genscript	all
5077	692	2.55807	Genscript_all	Genscript	all
2911	692	2.55807	Genscript_all	Genscript	all
12354	690	2.55067	Genscript_all	Genscript	all
10483	695	2.56916	Genscript_all	Genscript	all
8980	698	2.58025	Genscript_all	Genscript	all
478	689	2.54698	Genscript_all	Genscript	all
3258	698	2.58025	Genscript_all	Genscript	all
2401	696	2.57285	Genscript_all	Genscript	all
9098	690	2.55067	Genscript_all	Genscript	all
9093	696	2.57285	Genscript_all	Genscript	all
8718	692	2.55807	Genscript_all	Genscript	all
7686	694	2.56546	Genscript_all	Genscript	all
6295	690	2.55067	Genscript_all	Genscript	all
3379	692	2.55807	Genscript_all	Genscript	all
12115	690	2.55067	Genscript_all	Genscript	all
11952	690	2.55067	Genscript_all	Genscript	all
9458	690	2.55067	Genscript_all	Genscript	all
8530	690	2.55067	Genscript_all	Genscript	all
7547	690	2.55067	Genscript_all	Genscript	all
6280	696	2.57285	Genscript_all	Genscript	all
5130	690	2.55067	Genscript_all	Genscript	all
3664	691	2.55437	Genscript_all	Genscript	all
1398	688	2.54328	Genscript_all	Genscript	all
1320	690	2.55067	Genscript_all	Genscript	all
11719	692	2.55807	Genscript_all	Genscript	all
11167	690	2.55067	Genscript_all	Genscript	all
6709	686	2.53589	Genscript_all	Genscript	all
6569	690	2.55067	Genscript_all	Genscript	all
558	688	2.54328	Genscript_all	Genscript	all
51	688	2.54328	Genscript_all	Genscript	all
1196	692	2.55807	Genscript_all	Genscript	all
7872	692	2.55807	Genscript_all	Genscript	all
6553	688	2.54328	Genscript_all	Genscript	all
1684	690	2.55067	Genscript_all	Genscript	all
11425	687	2.53959	Genscript_all	Genscript	all
9736	686	2.53589	Genscript_all	Genscript	all
9401	688	2.54328	Genscript_all	Genscript	all
749	688	2.54328	Genscript_all	Genscript	all
12426	686	2.53589	Genscript_all	Genscript	all
11092	690	2.55067	Genscript_all	Genscript	all
6528	687	2.53959	Genscript_all	Genscript	all
3514	686	2.53589	Genscript_all	Genscript	all
10866	690	2.55067	Genscript_all	Genscript	all
9871	684	2.5285	Genscript_all	Genscript	all
9108	684	2.5285	Genscript_all	Genscript	all
7929	688	2.54328	Genscript_all	Genscript	all
7463	682	2.5211	Genscript_all	Genscript	all
5649	686	2.53589	Genscript_all	Genscript	all
4348	686	2.53589	Genscript_all	Genscript	all
8687	686	2.53589	Genscript_all	Genscript	all
8338	684	2.5285	Genscript_all	Genscript	all
1287	684	2.5285	Genscript_all	Genscript	all
9439	682	2.5211	Genscript_all	Genscript	all
6404	682	2.5211	Genscript_all	Genscript	all
56	684	2.5285	Genscript_all	Genscript	all
12091	678	2.50632	Genscript_all	Genscript	all
9745	686	2.53589	Genscript_all	Genscript	all
8762	682	2.5211	Genscript_all	Genscript	all
7048	682	2.5211	Genscript_all	Genscript	all
4830	680	2.51371	Genscript_all	Genscript	all
4342	680	2.51371	Genscript_all	Genscript	all
3805	678	2.50632	Genscript_all	Genscript	all
10855	682	2.5211	Genscript_all	Genscript	all
10191	682	2.5211	Genscript_all	Genscript	all
10128	680	2.51371	Genscript_all	Genscript	all
9492	680	2.51371	Genscript_all	Genscript	all
8445	680	2.51371	Genscript_all	Genscript	all
7317	677	2.50262	Genscript_all	Genscript	all
6771	682	2.5211	Genscript_all	Genscript	all
6601	680	2.51371	Genscript_all	Genscript	all
1779	680	2.51371	Genscript_all	Genscript	all
11338	682	2.5211	Genscript_all	Genscript	all
1079	682	2.5211	Genscript_all	Genscript	all
7362	682	2.5211	Genscript_all	Genscript	all
6164	682	2.5211	Genscript_all	Genscript	all
5874	677	2.50262	Genscript_all	Genscript	all
4501	680	2.51371	Genscript_all	Genscript	all
3565	676	2.49892	Genscript_all	Genscript	all
6856	678	2.50632	Genscript_all	Genscript	all
5867	680	2.51371	Genscript_all	Genscript	all
2510	679	2.51001	Genscript_all	Genscript	all
1626	678	2.50632	Genscript_all	Genscript	all
12030	678	2.50632	Genscript_all	Genscript	all
11154	678	2.50632	Genscript_all	Genscript	all
10804	680	2.51371	Genscript_all	Genscript	all
1025	676	2.49892	Genscript_all	Genscript	all
9706	676	2.49892	Genscript_all	Genscript	all
9157	680	2.51371	Genscript_all	Genscript	all
7866	680	2.51371	Genscript_all	Genscript	all
7238	676	2.49892	Genscript_all	Genscript	all
701	680	2.51371	Genscript_all	Genscript	all
6393	676	2.49892	Genscript_all	Genscript	all
2936	682	2.5211	Genscript_all	Genscript	all
4845	680	2.51371	Genscript_all	Genscript	all
4749	674	2.49153	Genscript_all	Genscript	all
4507	676	2.49892	Genscript_all	Genscript	all
12226	682	2.5211	Genscript_all	Genscript	all
11620	674	2.49153	Genscript_all	Genscript	all
1035	676	2.49892	Genscript_all	Genscript	all
7434	674	2.49153	Genscript_all	Genscript	all
7169	674	2.49153	Genscript_all	Genscript	all
6408	674	2.49153	Genscript_all	Genscript	all
183	678	2.50632	Genscript_all	Genscript	all
11611	676	2.49892	Genscript_all	Genscript	all
8326	675	2.49523	Genscript_all	Genscript	all
7421	674	2.49153	Genscript_all	Genscript	all
5887	676	2.49892	Genscript_all	Genscript	all
13	672	2.48414	Genscript_all	Genscript	all
10555	672	2.48414	Genscript_all	Genscript	all
9454	672	2.48414	Genscript_all	Genscript	all
8922	676	2.49892	Genscript_all	Genscript	all
7879	672	2.48414	Genscript_all	Genscript	all
7557	670	2.47674	Genscript_all	Genscript	all
4842	676	2.49892	Genscript_all	Genscript	all
3311	676	2.49892	Genscript_all	Genscript	all
10674	674	2.49153	Genscript_all	Genscript	all
8826	674	2.49153	Genscript_all	Genscript	all
794	674	2.49153	Genscript_all	Genscript	all
4395	676	2.49892	Genscript_all	Genscript	all
2913	672	2.48414	Genscript_all	Genscript	all
10622	672	2.48414	Genscript_all	Genscript	all
10569	674	2.49153	Genscript_all	Genscript	all
11796	670	2.47674	Genscript_all	Genscript	all
10438	672	2.48414	Genscript_all	Genscript	all
7699	670	2.47674	Genscript_all	Genscript	all
6881	666	2.46196	Genscript_all	Genscript	all
6267	668	2.46935	Genscript_all	Genscript	all
582	668	2.46935	Genscript_all	Genscript	all
5640	670	2.47674	Genscript_all	Genscript	all
3737	670	2.47674	Genscript_all	Genscript	all
237	666	2.46196	Genscript_all	Genscript	all
11449	668	2.46935	Genscript_all	Genscript	all
8745	666	2.46196	Genscript_all	Genscript	all
6655	668	2.46935	Genscript_all	Genscript	all
6155	666	2.46196	Genscript_all	Genscript	all
476	670	2.47674	Genscript_all	Genscript	all
4723	666	2.46196	Genscript_all	Genscript	all
3062	670	2.47674	Genscript_all	Genscript	all
2608	670	2.47674	Genscript_all	Genscript	all
10701	668	2.46935	Genscript_all	Genscript	all
10573	668	2.46935	Genscript_all	Genscript	all
984	664	2.45456	Genscript_all	Genscript	all
8612	668	2.46935	Genscript_all	Genscript	all
7453	666	2.46196	Genscript_all	Genscript	all
6941	668	2.46935	Genscript_all	Genscript	all
6405	667	2.46565	Genscript_all	Genscript	all
2236	668	2.46935	Genscript_all	Genscript	all
2216	666	2.46196	Genscript_all	Genscript	all
11815	670	2.47674	Genscript_all	Genscript	all
1158	667	2.46565	Genscript_all	Genscript	all
6559	667	2.46565	Genscript_all	Genscript	all
6014	664	2.45456	Genscript_all	Genscript	all
4706	666	2.46196	Genscript_all	Genscript	all
12245	666	2.46196	Genscript_all	Genscript	all
12151	665	2.45826	Genscript_all	Genscript	all
6391	664	2.45456	Genscript_all	Genscript	all
2695	674	2.49153	Genscript_all	Genscript	all
11210	664	2.45456	Genscript_all	Genscript	all
10885	669	2.47305	Genscript_all	Genscript	all
9731	670	2.47674	Genscript_all	Genscript	all
8610	664	2.45456	Genscript_all	Genscript	all
4376	662	2.44717	Genscript_all	Genscript	all
2069	664	2.45456	Genscript_all	Genscript	all
11294	668	2.46935	Genscript_all	Genscript	all
7315	662	2.44717	Genscript_all	Genscript	all
6850	660	2.43978	Genscript_all	Genscript	all
6292	666	2.46196	Genscript_all	Genscript	all
1492	662	2.44717	Genscript_all	Genscript	all
1116	664	2.45456	Genscript_all	Genscript	all
10297	662	2.44717	Genscript_all	Genscript	all
10050	660	2.43978	Genscript_all	Genscript	all
7295	666	2.46196	Genscript_all	Genscript	all
4658	662	2.44717	Genscript_all	Genscript	all
1119	662	2.44717	Genscript_all	Genscript	all
8822	659	2.43608	Genscript_all	Genscript	all
8497	664	2.45456	Genscript_all	Genscript	all
8116	662	2.44717	Genscript_all	Genscript	all
8012	660	2.43978	Genscript_all	Genscript	all
7975	662	2.44717	Genscript_all	Genscript	all
10891	662	2.44717	Genscript_all	Genscript	all
919	662	2.44717	Genscript_all	Genscript	all
8736	658	2.43238	Genscript_all	Genscript	all
5432	658	2.43238	Genscript_all	Genscript	all
6070	660	2.43978	Genscript_all	Genscript	all
5758	658	2.43238	Genscript_all	Genscript	all
3393	658	2.43238	Genscript_all	Genscript	all
2453	658	2.43238	Genscript_all	Genscript	all
11924	662	2.44717	Genscript_all	Genscript	all
10984	655	2.42129	Genscript_all	Genscript	all
8960	658	2.43238	Genscript_all	Genscript	all
809	656	2.42499	Genscript_all	Genscript	all
4131	655	2.42129	Genscript_all	Genscript	all
2188	656	2.42499	Genscript_all	Genscript	all
1439	658	2.43238	Genscript_all	Genscript	all
12216	656	2.42499	Genscript_all	Genscript	all
11585	662	2.44717	Genscript_all	Genscript	all
11072	658	2.43238	Genscript_all	Genscript	all
995	656	2.42499	Genscript_all	Genscript	all
7821	654	2.4176	Genscript_all	Genscript	all
10636	656	2.42499	Genscript_all	Genscript	all
8888	654	2.4176	Genscript_all	Genscript	all
8481	658	2.43238	Genscript_all	Genscript	all
8112	658	2.43238	Genscript_all	Genscript	all
3459	658	2.43238	Genscript_all	Genscript	all
12387	654	2.4176	Genscript_all	Genscript	all
10983	655	2.42129	Genscript_all	Genscript	all
8647	656	2.42499	Genscript_all	Genscript	all
7852	652	2.4102	Genscript_all	Genscript	all
11635	654	2.4176	Genscript_all	Genscript	all
11003	658	2.43238	Genscript_all	Genscript	all
10394	654	2.4176	Genscript_all	Genscript	all
9141	652	2.4102	Genscript_all	Genscript	all
7073	656	2.42499	Genscript_all	Genscript	all
5961	654	2.4176	Genscript_all	Genscript	all
2706	656	2.42499	Genscript_all	Genscript	all
2560	652	2.4102	Genscript_all	Genscript	all
11948	656	2.42499	Genscript_all	Genscript	all
11321	656	2.42499	Genscript_all	Genscript	all
7746	650	2.40281	Genscript_all	Genscript	all
696	652	2.4102	Genscript_all	Genscript	all
5525	652	2.4102	Genscript_all	Genscript	all
3140	654	2.4176	Genscript_all	Genscript	all
7914	650	2.40281	Genscript_all	Genscript	all
4796	652	2.4102	Genscript_all	Genscript	all
3722	652	2.4102	Genscript_all	Genscript	all
1635	654	2.4176	Genscript_all	Genscript	all
1030	650	2.40281	Genscript_all	Genscript	all
8738	654	2.4176	Genscript_all	Genscript	all
2933	654	2.4176	Genscript_all	Genscript	all
1894	654	2.4176	Genscript_all	Genscript	all
1272	648	2.39542	Genscript_all	Genscript	all
12064	654	2.4176	Genscript_all	Genscript	all
10021	656	2.42499	Genscript_all	Genscript	all
8039	652	2.4102	Genscript_all	Genscript	all
6774	652	2.4102	Genscript_all	Genscript	all
3344	650	2.40281	Genscript_all	Genscript	all
2461	648	2.39542	Genscript_all	Genscript	all
2173	650	2.40281	Genscript_all	Genscript	all
11636	650	2.40281	Genscript_all	Genscript	all
11024	652	2.4102	Genscript_all	Genscript	all
10588	650	2.40281	Genscript_all	Genscript	all
4909	650	2.40281	Genscript_all	Genscript	all
4074	650	2.40281	Genscript_all	Genscript	all
3176	646	2.38802	Genscript_all	Genscript	all
247	652	2.4102	Genscript_all	Genscript	all
1663	650	2.40281	Genscript_all	Genscript	all
8099	646	2.38802	Genscript_all	Genscript	all
7433	646	2.38802	Genscript_all	Genscript	all
5581	648	2.39542	Genscript_all	Genscript	all
3038	652	2.4102	Genscript_all	Genscript	all
10507	650	2.40281	Genscript_all	Genscript	all
771	648	2.39542	Genscript_all	Genscript	all
7412	648	2.39542	Genscript_all	Genscript	all
7352	648	2.39542	Genscript_all	Genscript	all
7307	646	2.38802	Genscript_all	Genscript	all
6450	650	2.40281	Genscript_all	Genscript	all
4804	650	2.40281	Genscript_all	Genscript	all
403	644	2.38063	Genscript_all	Genscript	all
2555	650	2.40281	Genscript_all	Genscript	all
238	646	2.38802	Genscript_all	Genscript	all
7466	645	2.38433	Genscript_all	Genscript	all
5907	644	2.38063	Genscript_all	Genscript	all
534	646	2.38802	Genscript_all	Genscript	all
10756	644	2.38063	Genscript_all	Genscript	all
1014	646	2.38802	Genscript_all	Genscript	all
7905	644	2.38063	Genscript_all	Genscript	all
2812	644	2.38063	Genscript_all	Genscript	all
253	642	2.37324	Genscript_all	Genscript	all
2335	646	2.38802	Genscript_all	Genscript	all
11097	644	2.38063	Genscript_all	Genscript	all
11073	652	2.4102	Genscript_all	Genscript	all
8677	644	2.38063	Genscript_all	Genscript	all
7981	644	2.38063	Genscript_all	Genscript	all
3478	652	2.4102	Genscript_all	Genscript	all
981	640	2.36584	Genscript_all	Genscript	all
9466	648	2.39542	Genscript_all	Genscript	all
6586	644	2.38063	Genscript_all	Genscript	all
4227	642	2.37324	Genscript_all	Genscript	all
1118	642	2.37324	Genscript_all	Genscript	all
10101	642	2.37324	Genscript_all	Genscript	all
8376	642	2.37324	Genscript_all	Genscript	all
7994	639	2.36215	Genscript_all	Genscript	all
7400	642	2.37324	Genscript_all	Genscript	all
5338	642	2.37324	Genscript_all	Genscript	all
4259	646	2.38802	Genscript_all	Genscript	all
3636	642	2.37324	Genscript_all	Genscript	all
3370	642	2.37324	Genscript_all	Genscript	all
3192	639	2.36215	Genscript_all	Genscript	all
315	640	2.36584	Genscript_all	Genscript	all
170	642	2.37324	Genscript_all	Genscript	all
1504	644	2.38063	Genscript_all	Genscript	all
1242	646	2.38802	Genscript_all	Genscript	all
12376	644	2.38063	Genscript_all	Genscript	all
9850	638	2.35845	Genscript_all	Genscript	all
7663	642	2.37324	Genscript_all	Genscript	all
2758	642	2.37324	Genscript_all	Genscript	all
12373	644	2.38063	Genscript_all	Genscript	all
12162	638	2.35845	Genscript_all	Genscript	all
10664	646	2.38802	Genscript_all	Genscript	all
10117	641	2.36954	Genscript_all	Genscript	all
8811	640	2.36584	Genscript_all	Genscript	all
8631	636	2.35106	Genscript_all	Genscript	all
778	640	2.36584	Genscript_all	Genscript	all
4760	638	2.35845	Genscript_all	Genscript	all
11408	642	2.37324	Genscript_all	Genscript	all
11112	640	2.36584	Genscript_all	Genscript	all
8606	636	2.35106	Genscript_all	Genscript	all
6594	636	2.35106	Genscript_all	Genscript	all
5193	644	2.38063	Genscript_all	Genscript	all
3467	638	2.35845	Genscript_all	Genscript	all
263	640	2.36584	Genscript_all	Genscript	all
1436	640	2.36584	Genscript_all	Genscript	all
12207	640	2.36584	Genscript_all	Genscript	all
11998	640	2.36584	Genscript_all	Genscript	all
11667	638	2.35845	Genscript_all	Genscript	all
11148	644	2.38063	Genscript_all	Genscript	all
11110	638	2.35845	Genscript_all	Genscript	all
9382	636	2.35106	Genscript_all	Genscript	all
8196	642	2.37324	Genscript_all	Genscript	all
5323	638	2.35845	Genscript_all	Genscript	all
463	636	2.35106	Genscript_all	Genscript	all
3076	638	2.35845	Genscript_all	Genscript	all
2283	638	2.35845	Genscript_all	Genscript	all
11686	636	2.35106	Genscript_all	Genscript	all
11270	641	2.36954	Genscript_all	Genscript	all
8419	636	2.35106	Genscript_all	Genscript	all
4955	637	2.35475	Genscript_all	Genscript	all
2694	638	2.35845	Genscript_all	Genscript	all
10574	638	2.35845	Genscript_all	Genscript	all
9944	634	2.34366	Genscript_all	Genscript	all
9293	638	2.35845	Genscript_all	Genscript	all
6554	636	2.35106	Genscript_all	Genscript	all
2616	636	2.35106	Genscript_all	Genscript	all
2136	634	2.34366	Genscript_all	Genscript	all
2023	637	2.35475	Genscript_all	Genscript	all
1527	636	2.35106	Genscript_all	Genscript	all
8665	636	2.35106	Genscript_all	Genscript	all
8540	634	2.34366	Genscript_all	Genscript	all
7740	632	2.33627	Genscript_all	Genscript	all
5537	634	2.34366	Genscript_all	Genscript	all
208	632	2.33627	Genscript_all	Genscript	all
1677	632	2.33627	Genscript_all	Genscript	all
1112	634	2.34366	Genscript_all	Genscript	all
10492	638	2.35845	Genscript_all	Genscript	all
7927	637	2.35475	Genscript_all	Genscript	all
4262	634	2.34366	Genscript_all	Genscript	all
2591	634	2.34366	Genscript_all	Genscript	all
2561	634	2.34366	Genscript_all	Genscript	all
11	633	2.33997	Genscript_all	Genscript	all
9575	634	2.34366	Genscript_all	Genscript	all
72	628	2.32148	Genscript_all	Genscript	all
4405	632	2.33627	Genscript_all	Genscript	all
2723	634	2.34366	Genscript_all	Genscript	all
11895	630	2.32888	Genscript_all	Genscript	all
9985	630	2.32888	Genscript_all	Genscript	all
9254	632	2.33627	Genscript_all	Genscript	all
8358	630	2.32888	Genscript_all	Genscript	all
6576	630	2.32888	Genscript_all	Genscript	all
3904	634	2.34366	Genscript_all	Genscript	all
9835	632	2.33627	Genscript_all	Genscript	all
9565	628	2.32148	Genscript_all	Genscript	all
9347	628	2.32148	Genscript_all	Genscript	all
8006	632	2.33627	Genscript_all	Genscript	all
6968	630	2.32888	Genscript_all	Genscript	all
6503	630	2.32888	Genscript_all	Genscript	all
2260	628	2.32148	Genscript_all	Genscript	all
11137	628	2.32148	Genscript_all	Genscript	all
9764	626	2.31409	Genscript_all	Genscript	all
8790	632	2.33627	Genscript_all	Genscript	all
757	625	2.31039	Genscript_all	Genscript	all
6362	632	2.33627	Genscript_all	Genscript	all
493	630	2.32888	Genscript_all	Genscript	all
4295	628	2.32148	Genscript_all	Genscript	all
119	630	2.32888	Genscript_all	Genscript	all
10341	631	2.33257	Genscript_all	Genscript	all
6816	628	2.32148	Genscript_all	Genscript	all
5491	630	2.32888	Genscript_all	Genscript	all
2344	626	2.31409	Genscript_all	Genscript	all
1188	626	2.31409	Genscript_all	Genscript	all
11845	628	2.32148	Genscript_all	Genscript	all
10524	628	2.32148	Genscript_all	Genscript	all
9727	628	2.32148	Genscript_all	Genscript	all
7454	630	2.32888	Genscript_all	Genscript	all
2995	628	2.32148	Genscript_all	Genscript	all
1784	626	2.31409	Genscript_all	Genscript	all
11762	628	2.32148	Genscript_all	Genscript	all
930	626	2.31409	Genscript_all	Genscript	all
8921	628	2.32148	Genscript_all	Genscript	all
7973	628	2.32148	Genscript_all	Genscript	all
7494	624	2.3067	Genscript_all	Genscript	all
6002	624	2.3067	Genscript_all	Genscript	all
4913	626	2.31409	Genscript_all	Genscript	all
4346	626	2.31409	Genscript_all	Genscript	all
2774	628	2.32148	Genscript_all	Genscript	all
240	624	2.3067	Genscript_all	Genscript	all
7159	626	2.31409	Genscript_all	Genscript	all
7128	624	2.3067	Genscript_all	Genscript	all
460	624	2.3067	Genscript_all	Genscript	all
4232	626	2.31409	Genscript_all	Genscript	all
4183	624	2.3067	Genscript_all	Genscript	all
2688	631	2.33257	Genscript_all	Genscript	all
1432	626	2.31409	Genscript_all	Genscript	all
10511	626	2.31409	Genscript_all	Genscript	all
6823	622	2.2993	Genscript_all	Genscript	all
4666	624	2.3067	Genscript_all	Genscript	all
2700	624	2.3067	Genscript_all	Genscript	all
2332	625	2.31039	Genscript_all	Genscript	all
11104	628	2.32148	Genscript_all	Genscript	all
10223	626	2.31409	Genscript_all	Genscript	all
9210	626	2.31409	Genscript_all	Genscript	all
6959	622	2.2993	Genscript_all	Genscript	all
6203	621	2.29561	Genscript_all	Genscript	all
416	632	2.33627	Genscript_all	Genscript	all
3556	624	2.3067	Genscript_all	Genscript	all
319	622	2.2993	Genscript_all	Genscript	all
126	620	2.29191	Genscript_all	Genscript	all
276	624	2.3067	Genscript_all	Genscript	all
11435	622	2.2993	Genscript_all	Genscript	all
10494	624	2.3067	Genscript_all	Genscript	all
9034	620	2.29191	Genscript_all	Genscript	all
8409	618	2.28452	Genscript_all	Genscript	all
7997	620	2.29191	Genscript_all	Genscript	all
437	618	2.28452	Genscript_all	Genscript	all
2135	621	2.29561	Genscript_all	Genscript	all
1401	622	2.2993	Genscript_all	Genscript	all
9539	620	2.29191	Genscript_all	Genscript	all
7180	618	2.28452	Genscript_all	Genscript	all
5886	620	2.29191	Genscript_all	Genscript	all
3705	620	2.29191	Genscript_all	Genscript	all
10871	617	2.28082	Genscript_all	Genscript	all
827	620	2.29191	Genscript_all	Genscript	all
8105	616	2.27712	Genscript_all	Genscript	all
5889	618	2.28452	Genscript_all	Genscript	all
5244	616	2.27712	Genscript_all	Genscript	all
4339	620	2.29191	Genscript_all	Genscript	all
337	618	2.28452	Genscript_all	Genscript	all
3047	618	2.28452	Genscript_all	Genscript	all
1442	618	2.28452	Genscript_all	Genscript	all
11590	620	2.29191	Genscript_all	Genscript	all
10972	622	2.2993	Genscript_all	Genscript	all
6982	618	2.28452	Genscript_all	Genscript	all
5090	618	2.28452	Genscript_all	Genscript	all
4140	618	2.28452	Genscript_all	Genscript	all
323	620	2.29191	Genscript_all	Genscript	all
11741	618	2.28452	Genscript_all	Genscript	all
1160	616	2.27712	Genscript_all	Genscript	all
10485	618	2.28452	Genscript_all	Genscript	all
949	619	2.28821	Genscript_all	Genscript	all
8937	616	2.27712	Genscript_all	Genscript	all
7603	614	2.26973	Genscript_all	Genscript	all
4752	616	2.27712	Genscript_all	Genscript	all
4403	616	2.27712	Genscript_all	Genscript	all
12138	620	2.29191	Genscript_all	Genscript	all
11197	618	2.28452	Genscript_all	Genscript	all
10532	618	2.28452	Genscript_all	Genscript	all
10093	618	2.28452	Genscript_all	Genscript	all
9133	616	2.27712	Genscript_all	Genscript	all
8698	616	2.27712	Genscript_all	Genscript	all
7730	622	2.2993	Genscript_all	Genscript	all
7114	616	2.27712	Genscript_all	Genscript	all
547	616	2.27712	Genscript_all	Genscript	all
2529	614	2.26973	Genscript_all	Genscript	all
2186	616	2.27712	Genscript_all	Genscript	all
10883	620	2.29191	Genscript_all	Genscript	all
7947	618	2.28452	Genscript_all	Genscript	all
6910	615	2.27343	Genscript_all	Genscript	all
5151	622	2.2993	Genscript_all	Genscript	all
4607	661	2.44347	Genscript_all	Genscript	all
4542	612	2.26234	Genscript_all	Genscript	all
2321	616	2.27712	Genscript_all	Genscript	all
11421	614	2.26973	Genscript_all	Genscript	all
11398	616	2.27712	Genscript_all	Genscript	all
10082	614	2.26973	Genscript_all	Genscript	all
9192	616	2.27712	Genscript_all	Genscript	all
8626	616	2.27712	Genscript_all	Genscript	all
7491	614	2.26973	Genscript_all	Genscript	all
7163	618	2.28452	Genscript_all	Genscript	all
708	614	2.26973	Genscript_all	Genscript	all
6322	614	2.26973	Genscript_all	Genscript	all
5792	616	2.27712	Genscript_all	Genscript	all
2159	614	2.26973	Genscript_all	Genscript	all
9792	614	2.26973	Genscript_all	Genscript	all
9404	612	2.26234	Genscript_all	Genscript	all
5114	616	2.27712	Genscript_all	Genscript	all
3407	614	2.26973	Genscript_all	Genscript	all
2617	613	2.26603	Genscript_all	Genscript	all
2342	612	2.26234	Genscript_all	Genscript	all
1294	612	2.26234	Genscript_all	Genscript	all
12331	610	2.25494	Genscript_all	Genscript	all
10739	612	2.26234	Genscript_all	Genscript	all
821	612	2.26234	Genscript_all	Genscript	all
7243	612	2.26234	Genscript_all	Genscript	all
97	614	2.26973	Genscript_all	Genscript	all
9543	618	2.28452	Genscript_all	Genscript	all
9497	611	2.25864	Genscript_all	Genscript	all
8667	611	2.25864	Genscript_all	Genscript	all
8361	612	2.26234	Genscript_all	Genscript	all
5967	614	2.26973	Genscript_all	Genscript	all
4334	610	2.25494	Genscript_all	Genscript	all
2385	610	2.25494	Genscript_all	Genscript	all
11379	612	2.26234	Genscript_all	Genscript	all
8866	609	2.25125	Genscript_all	Genscript	all
7681	610	2.25494	Genscript_all	Genscript	all
6975	608	2.24755	Genscript_all	Genscript	all
6937	610	2.25494	Genscript_all	Genscript	all
5125	608	2.24755	Genscript_all	Genscript	all
2974	608	2.24755	Genscript_all	Genscript	all
12297	612	2.26234	Genscript_all	Genscript	all
12168	612	2.26234	Genscript_all	Genscript	all
11206	610	2.25494	Genscript_all	Genscript	all
5284	608	2.24755	Genscript_all	Genscript	all
265	612	2.26234	Genscript_all	Genscript	all
11412	610	2.25494	Genscript_all	Genscript	all
10732	610	2.25494	Genscript_all	Genscript	all
7846	608	2.24755	Genscript_all	Genscript	all
6931	612	2.26234	Genscript_all	Genscript	all
4115	604	2.23276	Genscript_all	Genscript	all
3008	608	2.24755	Genscript_all	Genscript	all
11546	608	2.24755	Genscript_all	Genscript	all
11455	606	2.24016	Genscript_all	Genscript	all
11401	608	2.24755	Genscript_all	Genscript	all
9953	610	2.25494	Genscript_all	Genscript	all
7467	606	2.24016	Genscript_all	Genscript	all
12307	608	2.24755	Genscript_all	Genscript	all
11224	608	2.24755	Genscript_all	Genscript	all
9773	606	2.24016	Genscript_all	Genscript	all
9118	608	2.24755	Genscript_all	Genscript	all
783	608	2.24755	Genscript_all	Genscript	all
6381	608	2.24755	Genscript_all	Genscript	all
5366	604	2.23276	Genscript_all	Genscript	all
3614	604	2.23276	Genscript_all	Genscript	all
2407	610	2.25494	Genscript_all	Genscript	all
12036	604	2.23276	Genscript_all	Genscript	all
11518	606	2.24016	Genscript_all	Genscript	all
10705	606	2.24016	Genscript_all	Genscript	all
999	608	2.24755	Genscript_all	Genscript	all
6383	608	2.24755	Genscript_all	Genscript	all
4533	602	2.22537	Genscript_all	Genscript	all
3155	610	2.25494	Genscript_all	Genscript	all
8233	606	2.24016	Genscript_all	Genscript	all
7856	606	2.24016	Genscript_all	Genscript	all
7759	614	2.26973	Genscript_all	Genscript	all
4026	602	2.22537	Genscript_all	Genscript	all
2467	602	2.22537	Genscript_all	Genscript	all
1370	608	2.24755	Genscript_all	Genscript	all
8114	602	2.22537	Genscript_all	Genscript	all
6839	606	2.24016	Genscript_all	Genscript	all
6538	600	2.21798	Genscript_all	Genscript	all
5290	604	2.23276	Genscript_all	Genscript	all
4732	602	2.22537	Genscript_all	Genscript	all
1657	604	2.23276	Genscript_all	Genscript	all
11848	606	2.24016	Genscript_all	Genscript	all
11678	604	2.23276	Genscript_all	Genscript	all
10006	600	2.21798	Genscript_all	Genscript	all
6544	602	2.22537	Genscript_all	Genscript	all
526	606	2.24016	Genscript_all	Genscript	all
408	604	2.23276	Genscript_all	Genscript	all
4073	602	2.22537	Genscript_all	Genscript	all
1821	598	2.21058	Genscript_all	Genscript	all
11972	600	2.21798	Genscript_all	Genscript	all
10565	600	2.21798	Genscript_all	Genscript	all
2802	602	2.22537	Genscript_all	Genscript	all
2319	602	2.22537	Genscript_all	Genscript	all
12200	598	2.21058	Genscript_all	Genscript	all
11931	602	2.22537	Genscript_all	Genscript	all
9940	598	2.21058	Genscript_all	Genscript	all
890	600	2.21798	Genscript_all	Genscript	all
7549	600	2.21798	Genscript_all	Genscript	all
3586	600	2.21798	Genscript_all	Genscript	all
3239	598	2.21058	Genscript_all	Genscript	all
10462	602	2.22537	Genscript_all	Genscript	all
9303	598	2.21058	Genscript_all	Genscript	all
75	598	2.21058	Genscript_all	Genscript	all
6863	598	2.21058	Genscript_all	Genscript	all
6130	599	2.21428	Genscript_all	Genscript	all
5692	600	2.21798	Genscript_all	Genscript	all
2654	600	2.21798	Genscript_all	Genscript	all
1966	598	2.21058	Genscript_all	Genscript	all
11761	598	2.21058	Genscript_all	Genscript	all
11708	602	2.22537	Genscript_all	Genscript	all
10943	598	2.21058	Genscript_all	Genscript	all
10498	600	2.21798	Genscript_all	Genscript	all
6643	598	2.21058	Genscript_all	Genscript	all
3595	596	2.20319	Genscript_all	Genscript	all
2457	598	2.21058	Genscript_all	Genscript	all
218	596	2.20319	Genscript_all	Genscript	all
1941	596	2.20319	Genscript_all	Genscript	all
1367	602	2.22537	Genscript_all	Genscript	all
11363	598	2.21058	Genscript_all	Genscript	all
10315	598	2.21058	Genscript_all	Genscript	all
9443	595	2.1995	Genscript_all	Genscript	all
7765	598	2.21058	Genscript_all	Genscript	all
5746	602	2.22537	Genscript_all	Genscript	all
470	596	2.20319	Genscript_all	Genscript	all
4181	596	2.20319	Genscript_all	Genscript	all
401	596	2.20319	Genscript_all	Genscript	all
3592	600	2.21798	Genscript_all	Genscript	all
2638	600	2.21798	Genscript_all	Genscript	all
252	596	2.20319	Genscript_all	Genscript	all
10289	596	2.20319	Genscript_all	Genscript	all
9777	598	2.21058	Genscript_all	Genscript	all
9170	596	2.20319	Genscript_all	Genscript	all
4820	594	2.1958	Genscript_all	Genscript	all
4769	594	2.1958	Genscript_all	Genscript	all
3584	596	2.20319	Genscript_all	Genscript	all
1655	602	2.22537	Genscript_all	Genscript	all
12417	594	2.1958	Genscript_all	Genscript	all
1124	594	2.1958	Genscript_all	Genscript	all
11123	595	2.1995	Genscript_all	Genscript	all
8384	593	2.1921	Genscript_all	Genscript	all
7875	594	2.1958	Genscript_all	Genscript	all
7798	596	2.20319	Genscript_all	Genscript	all
7531	600	2.21798	Genscript_all	Genscript	all
7480	596	2.20319	Genscript_all	Genscript	all
6763	594	2.1958	Genscript_all	Genscript	all
6666	594	2.1958	Genscript_all	Genscript	all
5827	596	2.20319	Genscript_all	Genscript	all
5027	594	2.1958	Genscript_all	Genscript	all
2585	594	2.1958	Genscript_all	Genscript	all
11938	598	2.21058	Genscript_all	Genscript	all
11407	604	2.23276	Genscript_all	Genscript	all
11147	594	2.1958	Genscript_all	Genscript	all
9549	594	2.1958	Genscript_all	Genscript	all
7539	596	2.20319	Genscript_all	Genscript	all
2185	596	2.20319	Genscript_all	Genscript	all
12002	596	2.20319	Genscript_all	Genscript	all
6795	594	2.1958	Genscript_all	Genscript	all
6077	590	2.18101	Genscript_all	Genscript	all
2759	592	2.18841	Genscript_all	Genscript	all
1238	592	2.18841	Genscript_all	Genscript	all
9603	592	2.18841	Genscript_all	Genscript	all
6472	590	2.18101	Genscript_all	Genscript	all
5137	590	2.18101	Genscript_all	Genscript	all
11786	596	2.20319	Genscript_all	Genscript	all
10717	590	2.18101	Genscript_all	Genscript	all
10213	588	2.17362	Genscript_all	Genscript	all
9309	590	2.18101	Genscript_all	Genscript	all
7484	588	2.17362	Genscript_all	Genscript	all
4944	590	2.18101	Genscript_all	Genscript	all
3918	590	2.18101	Genscript_all	Genscript	all
3562	590	2.18101	Genscript_all	Genscript	all
2097	592	2.18841	Genscript_all	Genscript	all
1544	594	2.1958	Genscript_all	Genscript	all
7610	591	2.18471	Genscript_all	Genscript	all
6119	588	2.17362	Genscript_all	Genscript	all
11950	590	2.18101	Genscript_all	Genscript	all
5636	590	2.18101	Genscript_all	Genscript	all
1998	588	2.17362	Genscript_all	Genscript	all
12023	586	2.16623	Genscript_all	Genscript	all
11651	588	2.17362	Genscript_all	Genscript	all
11029	588	2.17362	Genscript_all	Genscript	all
766	588	2.17362	Genscript_all	Genscript	all
7044	586	2.16623	Genscript_all	Genscript	all
3491	584	2.15883	Genscript_all	Genscript	all
2994	590	2.18101	Genscript_all	Genscript	all
7055	588	2.17362	Genscript_all	Genscript	all
2193	588	2.17362	Genscript_all	Genscript	all
12242	586	2.16623	Genscript_all	Genscript	all
12033	588	2.17362	Genscript_all	Genscript	all
9597	586	2.16623	Genscript_all	Genscript	all
7848	584	2.15883	Genscript_all	Genscript	all
7647	584	2.15883	Genscript_all	Genscript	all
6300	584	2.15883	Genscript_all	Genscript	all
2871	584	2.15883	Genscript_all	Genscript	all
12192	584	2.15883	Genscript_all	Genscript	all
11002	586	2.16623	Genscript_all	Genscript	all
10947	588	2.17362	Genscript_all	Genscript	all
9344	584	2.15883	Genscript_all	Genscript	all
7651	582	2.15144	Genscript_all	Genscript	all
6133	590	2.18101	Genscript_all	Genscript	all
7125	584	2.15883	Genscript_all	Genscript	all
6572	584	2.15883	Genscript_all	Genscript	all
2179	588	2.17362	Genscript_all	Genscript	all
2066	586	2.16623	Genscript_all	Genscript	all
11557	582	2.15144	Genscript_all	Genscript	all
10455	586	2.16623	Genscript_all	Genscript	all
7338	582	2.15144	Genscript_all	Genscript	all
6162	580	2.14405	Genscript_all	Genscript	all
4605	586	2.16623	Genscript_all	Genscript	all
2124	582	2.15144	Genscript_all	Genscript	all
12457	581	2.14774	Genscript_all	Genscript	all
11607	584	2.15883	Genscript_all	Genscript	all
10432	581	2.14774	Genscript_all	Genscript	all
9117	582	2.15144	Genscript_all	Genscript	all
8969	583	2.15514	Genscript_all	Genscript	all
8362	580	2.14405	Genscript_all	Genscript	all
6896	582	2.15144	Genscript_all	Genscript	all
3861	580	2.14405	Genscript_all	Genscript	all
12278	579	2.14035	Genscript_all	Genscript	all
9545	580	2.14405	Genscript_all	Genscript	all
8394	578	2.13665	Genscript_all	Genscript	all
5203	580	2.14405	Genscript_all	Genscript	all
2900	580	2.14405	Genscript_all	Genscript	all
1213	578	2.13665	Genscript_all	Genscript	all
11988	582	2.15144	Genscript_all	Genscript	all
1107	579	2.14035	Genscript_all	Genscript	all
9476	580	2.14405	Genscript_all	Genscript	all
7175	580	2.14405	Genscript_all	Genscript	all
6420	580	2.14405	Genscript_all	Genscript	all
5528	582	2.15144	Genscript_all	Genscript	all
4901	580	2.14405	Genscript_all	Genscript	all
4713	582	2.15144	Genscript_all	Genscript	all
2874	580	2.14405	Genscript_all	Genscript	all
2256	580	2.14405	Genscript_all	Genscript	all
11903	578	2.13665	Genscript_all	Genscript	all
10448	582	2.15144	Genscript_all	Genscript	all
7964	576	2.12926	Genscript_all	Genscript	all
7427	578	2.13665	Genscript_all	Genscript	all
5120	580	2.14405	Genscript_all	Genscript	all
2849	578	2.13665	Genscript_all	Genscript	all
2674	580	2.14405	Genscript_all	Genscript	all
1612	578	2.13665	Genscript_all	Genscript	all
9261	576	2.12926	Genscript_all	Genscript	all
9909	575	2.12556	Genscript_all	Genscript	all
9606	577	2.13296	Genscript_all	Genscript	all
8352	576	2.12926	Genscript_all	Genscript	all
386	574	2.12187	Genscript_all	Genscript	all
3654	576	2.12926	Genscript_all	Genscript	all
9647	574	2.12187	Genscript_all	Genscript	all
7979	578	2.13665	Genscript_all	Genscript	all
4134	574	2.12187	Genscript_all	Genscript	all
11322	578	2.13665	Genscript_all	Genscript	all
10454	578	2.13665	Genscript_all	Genscript	all
10284	576	2.12926	Genscript_all	Genscript	all
7074	572	2.11447	Genscript_all	Genscript	all
6692	574	2.12187	Genscript_all	Genscript	all
4848	574	2.12187	Genscript_all	Genscript	all
216	576	2.12926	Genscript_all	Genscript	all
12093	574	2.12187	Genscript_all	Genscript	all
10208	574	2.12187	Genscript_all	Genscript	all
9198	574	2.12187	Genscript_all	Genscript	all
8999	573	2.11817	Genscript_all	Genscript	all
5408	574	2.12187	Genscript_all	Genscript	all
3645	574	2.12187	Genscript_all	Genscript	all
2601	576	2.12926	Genscript_all	Genscript	all
1259	574	2.12187	Genscript_all	Genscript	all
11639	574	2.12187	Genscript_all	Genscript	all
10375	572	2.11447	Genscript_all	Genscript	all
6473	572	2.11447	Genscript_all	Genscript	all
6035	571	2.11078	Genscript_all	Genscript	all
10967	572	2.11447	Genscript_all	Genscript	all
1006	574	2.12187	Genscript_all	Genscript	all
2583	570	2.10708	Genscript_all	Genscript	all
1892	570	2.10708	Genscript_all	Genscript	all
11563	572	2.11447	Genscript_all	Genscript	all
11236	576	2.12926	Genscript_all	Genscript	all
10814	572	2.11447	Genscript_all	Genscript	all
10031	572	2.11447	Genscript_all	Genscript	all
6333	572	2.11447	Genscript_all	Genscript	all
11491	568	2.09969	Genscript_all	Genscript	all
10727	570	2.10708	Genscript_all	Genscript	all
8655	570	2.10708	Genscript_all	Genscript	all
4081	568	2.09969	Genscript_all	Genscript	all
11993	572	2.11447	Genscript_all	Genscript	all
9378	572	2.11447	Genscript_all	Genscript	all
8614	570	2.10708	Genscript_all	Genscript	all
4894	570	2.10708	Genscript_all	Genscript	all
4063	568	2.09969	Genscript_all	Genscript	all
11738	572	2.11447	Genscript_all	Genscript	all
9373	566	2.09229	Genscript_all	Genscript	all
7126	572	2.11447	Genscript_all	Genscript	all
4562	566	2.09229	Genscript_all	Genscript	all
4118	572	2.11447	Genscript_all	Genscript	all
2509	568	2.09969	Genscript_all	Genscript	all
2313	568	2.09969	Genscript_all	Genscript	all
10523	566	2.09229	Genscript_all	Genscript	all
8593	564	2.0849	Genscript_all	Genscript	all
6988	566	2.09229	Genscript_all	Genscript	all
4592	564	2.0849	Genscript_all	Genscript	all
3464	568	2.09969	Genscript_all	Genscript	all
2953	566	2.09229	Genscript_all	Genscript	all
11249	564	2.0849	Genscript_all	Genscript	all
10889	568	2.09969	Genscript_all	Genscript	all
10848	564	2.0849	Genscript_all	Genscript	all
10424	568	2.09969	Genscript_all	Genscript	all
5237	566	2.09229	Genscript_all	Genscript	all
3676	566	2.09229	Genscript_all	Genscript	all
3673	564	2.0849	Genscript_all	Genscript	all
3608	568	2.09969	Genscript_all	Genscript	all
8816	564	2.0849	Genscript_all	Genscript	all
8082	565	2.0886	Genscript_all	Genscript	all
805	564	2.0849	Genscript_all	Genscript	all
7814	566	2.09229	Genscript_all	Genscript	all
343	566	2.09229	Genscript_all	Genscript	all
2251	562	2.07751	Genscript_all	Genscript	all
12240	566	2.09229	Genscript_all	Genscript	all
11027	566	2.09229	Genscript_all	Genscript	all
8397	564	2.0849	Genscript_all	Genscript	all
8315	560	2.07011	Genscript_all	Genscript	all
6669	560	2.07011	Genscript_all	Genscript	all
5899	563	2.0812	Genscript_all	Genscript	all
5347	564	2.0849	Genscript_all	Genscript	all
3736	567	2.09599	Genscript_all	Genscript	all
1752	563	2.0812	Genscript_all	Genscript	all
11612	562	2.07751	Genscript_all	Genscript	all
10217	566	2.09229	Genscript_all	Genscript	all
8378	564	2.0849	Genscript_all	Genscript	all
7351	564	2.0849	Genscript_all	Genscript	all
6878	562	2.07751	Genscript_all	Genscript	all
6838	564	2.0849	Genscript_all	Genscript	all
6080	562	2.07751	Genscript_all	Genscript	all
5431	564	2.0849	Genscript_all	Genscript	all
4885	560	2.07011	Genscript_all	Genscript	all
375	564	2.0849	Genscript_all	Genscript	all
1683	561	2.07381	Genscript_all	Genscript	all
1199	566	2.09229	Genscript_all	Genscript	all
11932	562	2.07751	Genscript_all	Genscript	all
10707	562	2.07751	Genscript_all	Genscript	all
965	560	2.07011	Genscript_all	Genscript	all
811	562	2.07751	Genscript_all	Genscript	all
7735	560	2.07011	Genscript_all	Genscript	all
7359	560	2.07011	Genscript_all	Genscript	all
5382	562	2.07751	Genscript_all	Genscript	all
414	562	2.07751	Genscript_all	Genscript	all
10530	560	2.07011	Genscript_all	Genscript	all
7763	562	2.07751	Genscript_all	Genscript	all
6938	558	2.06272	Genscript_all	Genscript	all
6463	560	2.07011	Genscript_all	Genscript	all
5801	560	2.07011	Genscript_all	Genscript	all
4024	562	2.07751	Genscript_all	Genscript	all
3623	560	2.07011	Genscript_all	Genscript	all
3307	560	2.07011	Genscript_all	Genscript	all
3055	560	2.07011	Genscript_all	Genscript	all
2648	558	2.06272	Genscript_all	Genscript	all
2574	560	2.07011	Genscript_all	Genscript	all
2504	558	2.06272	Genscript_all	Genscript	all
1748	558	2.06272	Genscript_all	Genscript	all
1200	558	2.06272	Genscript_all	Genscript	all
9872	558	2.06272	Genscript_all	Genscript	all
8904	564	2.0849	Genscript_all	Genscript	all
6256	558	2.06272	Genscript_all	Genscript	all
5641	556	2.05533	Genscript_all	Genscript	all
5235	562	2.07751	Genscript_all	Genscript	all
4580	558	2.06272	Genscript_all	Genscript	all
430	560	2.07011	Genscript_all	Genscript	all
35	562	2.07751	Genscript_all	Genscript	all
3410	558	2.06272	Genscript_all	Genscript	all
9637	562	2.07751	Genscript_all	Genscript	all
8189	556	2.05533	Genscript_all	Genscript	all
3343	558	2.06272	Genscript_all	Genscript	all
260	560	2.07011	Genscript_all	Genscript	all
138	556	2.05533	Genscript_all	Genscript	all
11986	558	2.06272	Genscript_all	Genscript	all
11900	560	2.07011	Genscript_all	Genscript	all
11869	560	2.07011	Genscript_all	Genscript	all
1051	558	2.06272	Genscript_all	Genscript	all
10431	561	2.07381	Genscript_all	Genscript	all
10419	558	2.06272	Genscript_all	Genscript	all
9178	558	2.06272	Genscript_all	Genscript	all
5733	554	2.04793	Genscript_all	Genscript	all
4	555	2.05163	Genscript_all	Genscript	all
2992	556	2.05533	Genscript_all	Genscript	all
2512	558	2.06272	Genscript_all	Genscript	all
11414	556	2.05533	Genscript_all	Genscript	all
10143	556	2.05533	Genscript_all	Genscript	all
8887	558	2.06272	Genscript_all	Genscript	all
7710	557	2.05902	Genscript_all	Genscript	all
7322	556	2.05533	Genscript_all	Genscript	all
4686	556	2.05533	Genscript_all	Genscript	all
2296	554	2.04793	Genscript_all	Genscript	all
9578	556	2.05533	Genscript_all	Genscript	all
8840	553	2.04424	Genscript_all	Genscript	all
8673	558	2.06272	Genscript_all	Genscript	all
6471	556	2.05533	Genscript_all	Genscript	all
4221	560	2.07011	Genscript_all	Genscript	all
2217	557	2.05902	Genscript_all	Genscript	all
2155	556	2.05533	Genscript_all	Genscript	all
1011	556	2.05533	Genscript_all	Genscript	all
9062	554	2.04793	Genscript_all	Genscript	all
8835	555	2.05163	Genscript_all	Genscript	all
6726	556	2.05533	Genscript_all	Genscript	all
6137	554	2.04793	Genscript_all	Genscript	all
6009	554	2.04793	Genscript_all	Genscript	all
572	555	2.05163	Genscript_all	Genscript	all
4204	554	2.04793	Genscript_all	Genscript	all
2747	552	2.04054	Genscript_all	Genscript	all
12254	554	2.04793	Genscript_all	Genscript	all
12027	554	2.04793	Genscript_all	Genscript	all
7446	554	2.04793	Genscript_all	Genscript	all
7038	558	2.06272	Genscript_all	Genscript	all
6948	558	2.06272	Genscript_all	Genscript	all
6866	554	2.04793	Genscript_all	Genscript	all
5806	558	2.06272	Genscript_all	Genscript	all
11093	553	2.04424	Genscript_all	Genscript	all
10746	552	2.04054	Genscript_all	Genscript	all
5922	560	2.07011	Genscript_all	Genscript	all
2666	556	2.05533	Genscript_all	Genscript	all
1884	552	2.04054	Genscript_all	Genscript	all
1142	552	2.04054	Genscript_all	Genscript	all
9551	552	2.04054	Genscript_all	Genscript	all
8813	554	2.04793	Genscript_all	Genscript	all
8043	554	2.04793	Genscript_all	Genscript	all
580	550	2.03315	Genscript_all	Genscript	all
5362	554	2.04793	Genscript_all	Genscript	all
4906	554	2.04793	Genscript_all	Genscript	all
4577	554	2.04793	Genscript_all	Genscript	all
4347	548	2.02575	Genscript_all	Genscript	all
3551	552	2.04054	Genscript_all	Genscript	all
12010	548	2.02575	Genscript_all	Genscript	all
11372	552	2.04054	Genscript_all	Genscript	all
9763	550	2.03315	Genscript_all	Genscript	all
9649	548	2.02575	Genscript_all	Genscript	all
8339	550	2.03315	Genscript_all	Genscript	all
692	550	2.03315	Genscript_all	Genscript	all
4470	555	2.05163	Genscript_all	Genscript	all
4409	552	2.04054	Genscript_all	Genscript	all
345	554	2.04793	Genscript_all	Genscript	all
2592	552	2.04054	Genscript_all	Genscript	all
1325	550	2.03315	Genscript_all	Genscript	all
7022	550	2.03315	Genscript_all	Genscript	all
6836	548	2.02575	Genscript_all	Genscript	all
6684	548	2.02575	Genscript_all	Genscript	all
3473	550	2.03315	Genscript_all	Genscript	all
3175	548	2.02575	Genscript_all	Genscript	all
12211	550	2.03315	Genscript_all	Genscript	all
9905	550	2.03315	Genscript_all	Genscript	all
9767	548	2.02575	Genscript_all	Genscript	all
9245	550	2.03315	Genscript_all	Genscript	all
9144	546	2.01836	Genscript_all	Genscript	all
5214	548	2.02575	Genscript_all	Genscript	all
1841	554	2.04793	Genscript_all	Genscript	all
1418	548	2.02575	Genscript_all	Genscript	all
11954	546	2.01836	Genscript_all	Genscript	all
11265	546	2.01836	Genscript_all	Genscript	all
10274	548	2.02575	Genscript_all	Genscript	all
9160	550	2.03315	Genscript_all	Genscript	all
9134	548	2.02575	Genscript_all	Genscript	all
703	550	2.03315	Genscript_all	Genscript	all
5463	548	2.02575	Genscript_all	Genscript	all
3150	548	2.02575	Genscript_all	Genscript	all
1811	548	2.02575	Genscript_all	Genscript	all
11011	550	2.03315	Genscript_all	Genscript	all
7694	548	2.02575	Genscript_all	Genscript	all
7450	546	2.01836	Genscript_all	Genscript	all
6263	544	2.01097	Genscript_all	Genscript	all
5917	544	2.01097	Genscript_all	Genscript	all
4821	548	2.02575	Genscript_all	Genscript	all
4146	545	2.01466	Genscript_all	Genscript	all
[truncated: 46,875 more rows]

## Sheet: Fig3b
type	rate	ratio	ratio/2
A2G/T2C	3.31269e-05	0.605652	0.302826
C2T/G2A	1.06613e-05	0.194918	0.097459
A2T/T2A	6.88833e-06	0.125938	0.0629689
C2A/G2T	1.63561e-06	0.0299035	0.0149518
A2C/T2G	1.61052e-06	0.0294449	0.0147224
C2G/G2C	7.73606e-07	0.0141437	0.00707183

## Sheet: Fig3c
type	ratio	rate	read	exp	group	series_var	delta_series_var	delta_rate	category
A2C	0.0341004	0.000124004	1	15c_Twist_GCall	GCall	15	0	-1.92585e-06	A2C/T2G
A2G	0.202971	0.000738092	1	15c_Twist_GCall	GCall	15	0	-5.40066e-05	A2G/T2C
A2T	0.098484	0.000358132	1	15c_Twist_GCall	GCall	15	0	-1.58757e-05	A2T/T2A
C2A	0.0139892	5.08711e-05	1	15c_Twist_GCall	GCall	15	0	-5.20636e-06	C2A/G2T
C2G	0.019658	7.14851e-05	1	15c_Twist_GCall	GCall	15	0	-2.88414e-06	C2G/G2C
C2T	0.147687	0.000537056	1	15c_Twist_GCall	GCall	15	0	-1.39657e-05	C2T/G2A
G2A	0.0793362	0.000288502	1	15c_Twist_GCall	GCall	15	0	-1.70961e-05	C2T/G2A
G2C	0.0344629	0.000125323	1	15c_Twist_GCall	GCall	15	0	-4.03728e-06	C2G/G2C
G2T	0.0356309	0.00012957	1	15c_Twist_GCall	GCall	15	0	-4.70404e-06	C2A/G2T
T2A	0.0542504	0.000197278	1	15c_Twist_GCall	GCall	15	0	-2.08386e-05	A2T/T2A
T2C	0.249779	0.000908306	1	15c_Twist_GCall	GCall	15	0	-4.69557e-05	A2G/T2C
T2G	0.0296514	0.000107826	1	15c_Twist_GCall	GCall	15	0	-5.4427e-06	A2C/T2G
A2C	0.0100781	4.09472e-05	2	15c_Twist_GCall	GCall	15	0	-3.63733e-06	A2C/T2G
A2G	0.235758	0.00095788	2	15c_Twist_GCall	GCall	15	0	-4.95059e-05	A2G/T2C
A2T	0.121445	0.000493431	2	15c_Twist_GCall	GCall	15	0	-2.85861e-05	A2T/T2A
C2A	0.0304333	0.00012365	2	15c_Twist_GCall	GCall	15	0	-5.17303e-06	C2A/G2T
C2G	0.0255664	0.000103876	2	15c_Twist_GCall	GCall	15	0	-3.7744e-06	C2G/G2C
C2T	0.0810253	0.000329204	2	15c_Twist_GCall	GCall	15	0	-1.64423e-05	C2T/G2A
G2A	0.143669	0.000583724	2	15c_Twist_GCall	GCall	15	0	-1.22985e-05	C2T/G2A
G2C	0.0323436	0.000131412	2	15c_Twist_GCall	GCall	15	0	-2.41545e-06	C2G/G2C
G2T	0.0179252	7.283e-05	2	15c_Twist_GCall	GCall	15	0	-5.64075e-06	C2A/G2T
T2A	0.0563485	0.000228943	2	15c_Twist_GCall	GCall	15	0	-1.82058e-05	A2T/T2A
T2C	0.182113	0.000739923	2	15c_Twist_GCall	GCall	15	0	-5.6385e-05	A2G/T2C
T2G	0.0632943	0.000257164	2	15c_Twist_GCall	GCall	15	0	-7.856e-06	A2C/T2G
A2C	0.0267987	0.000152459	1	30c_Twist_GCall	GCall	30	15	2.65295e-05	A2C/T2G
A2G	0.237098	0.00134886	1	30c_Twist_GCall	GCall	30	15	0.000556763	A2G/T2C
A2T	0.0857222	0.000487678	1	30c_Twist_GCall	GCall	30	15	0.000113671	A2T/T2A
C2A	0.0150605	8.56798e-05	1	30c_Twist_GCall	GCall	30	15	2.96024e-05	C2A/G2T
C2G	0.0157262	8.94673e-05	1	30c_Twist_GCall	GCall	30	15	1.50981e-05	C2G/G2C
C2T	0.128727	0.000732333	1	30c_Twist_GCall	GCall	30	15	0.000181312	C2T/G2A
G2A	0.0859128	0.000488762	1	30c_Twist_GCall	GCall	30	15	0.000183164	C2T/G2A
G2C	0.0250906	0.000142741	1	30c_Twist_GCall	GCall	30	15	1.33817e-05	C2G/G2C
G2T	0.028358	0.00016133	1	30c_Twist_GCall	GCall	30	15	2.70565e-05	C2A/G2T
T2A	0.0606733	0.000345174	1	30c_Twist_GCall	GCall	30	15	0.000127057	A2T/T2A
T2C	0.265502	0.00151045	1	30c_Twist_GCall	GCall	30	15	0.000555192	A2G/T2C
T2G	0.0253315	0.000144112	1	30c_Twist_GCall	GCall	30	15	3.08437e-05	A2C/T2G
A2C	0.012256	7.53766e-05	2	30c_Twist_GCall	GCall	30	15	3.0792e-05	A2C/T2G
A2G	0.254436	0.00156483	2	30c_Twist_GCall	GCall	30	15	0.000557445	A2G/T2C
A2T	0.105608	0.000649513	2	30c_Twist_GCall	GCall	30	15	0.000127496	A2T/T2A
C2A	0.0255703	0.000157263	2	30c_Twist_GCall	GCall	30	15	2.84394e-05	C2A/G2T
C2G	0.0200813	0.000123504	2	30c_Twist_GCall	GCall	30	15	1.5854e-05	C2G/G2C
C2T	0.0857261	0.000527232	2	30c_Twist_GCall	GCall	30	15	0.000181586	C2T/G2A
G2A	0.12603	0.000775111	2	30c_Twist_GCall	GCall	30	15	0.000179088	C2T/G2A
G2C	0.0241796	0.000148709	2	30c_Twist_GCall	GCall	30	15	1.48824e-05	C2G/G2C
G2T	0.017585	0.000108151	2	30c_Twist_GCall	GCall	30	15	2.96805e-05	C2A/G2T
T2A	0.0603465	0.000371143	2	30c_Twist_GCall	GCall	30	15	0.000123994	A2T/T2A
T2C	0.220636	0.00135696	2	30c_Twist_GCall	GCall	30	15	0.000560647	A2G/T2C
T2G	0.0475449	0.000292411	2	30c_Twist_GCall	GCall	30	15	2.73908e-05	A2C/T2G
A2C	0.0246037	0.000172384	1	45c_Twist_GCall	GCall	45	30	4.64544e-05	A2C/T2G
A2G	0.252838	0.00177149	1	45c_Twist_GCall	GCall	45	30	0.000979395	A2G/T2C
A2T	0.0823948	0.000577295	1	45c_Twist_GCall	GCall	45	30	0.000203287	A2T/T2A
C2A	0.0146798	0.000102853	1	45c_Twist_GCall	GCall	45	30	4.67758e-05	C2A/G2T
C2G	0.0134956	9.45564e-05	1	45c_Twist_GCall	GCall	45	30	2.01872e-05	C2G/G2C
C2T	0.124108	0.000869558	1	45c_Twist_GCall	GCall	45	30	0.000318536	C2T/G2A
G2A	0.0867888	0.000608081	1	45c_Twist_GCall	GCall	45	30	0.000302483	C2T/G2A
G2C	0.0217251	0.000152216	1	45c_Twist_GCall	GCall	45	30	2.2856e-05	C2G/G2C
G2T	0.0264907	0.000185605	1	45c_Twist_GCall	GCall	45	30	5.13316e-05	C2A/G2T
T2A	0.0574888	0.000402792	1	45c_Twist_GCall	GCall	45	30	0.000184675	A2T/T2A
T2C	0.272947	0.00191239	1	45c_Twist_GCall	GCall	45	30	0.000957129	A2G/T2C
T2G	0.0224395	0.000157221	1	45c_Twist_GCall	GCall	45	30	4.39525e-05	A2C/T2G
A2C	0.0120621	8.98088e-05	2	45c_Twist_GCall	GCall	45	30	4.52242e-05	A2C/T2G
A2G	0.263755	0.0019638	2	45c_Twist_GCall	GCall	45	30	0.000956413	A2G/T2C
A2T	0.0965313	0.000718729	2	45c_Twist_GCall	GCall	45	30	0.000196712	A2T/T2A
C2A	0.0239285	0.000178161	2	45c_Twist_GCall	GCall	45	30	4.93376e-05	C2A/G2T
C2G	0.0173572	0.000129234	2	45c_Twist_GCall	GCall	45	30	2.15836e-05	C2G/G2C
C2T	0.0871808	0.000649109	2	45c_Twist_GCall	GCall	45	30	0.000303462	C2T/G2A
G2A	0.122729	0.000913784	2	45c_Twist_GCall	GCall	45	30	0.000317761	C2T/G2A
G2C	0.0208714	0.000155399	2	45c_Twist_GCall	GCall	45	30	2.15719e-05	C2G/G2C
G2T	0.0168342	0.00012534	2	45c_Twist_GCall	GCall	45	30	4.68695e-05	C2A/G2T
T2A	0.0585752	0.000436124	2	45c_Twist_GCall	GCall	45	30	0.000188976	A2T/T2A
T2C	0.237738	0.00177009	2	45c_Twist_GCall	GCall	45	30	0.000973784	A2G/T2C
T2G	0.0424376	0.000315971	2	45c_Twist_GCall	GCall	45	30	5.09512e-05	A2C/T2G
A2C	0.022684	0.000202598	1	60c_Twist_GCall	GCall	60	45	7.66681e-05	A2C/T2G
A2G	0.258205	0.00230611	1	60c_Twist_GCall	GCall	60	45	0.00151402	A2G/T2C
A2T	0.0791369	0.000706797	1	60c_Twist_GCall	GCall	60	45	0.00033279	A2T/T2A
C2A	0.0147921	0.000132113	1	60c_Twist_GCall	GCall	60	45	7.60355e-05	C2A/G2T
C2G	0.012598	0.000112517	1	60c_Twist_GCall	GCall	60	45	3.8148e-05	C2G/G2C
C2T	0.11758	0.00105014	1	60c_Twist_GCall	GCall	60	45	0.00049912	C2T/G2A
G2A	0.0890716	0.000795528	1	60c_Twist_GCall	GCall	60	45	0.00048993	C2T/G2A
G2C	0.0184523	0.000164804	1	60c_Twist_GCall	GCall	60	45	3.54438e-05	C2G/G2C
G2T	0.023342	0.000208475	1	60c_Twist_GCall	GCall	60	45	7.42012e-05	C2A/G2T
T2A	0.0619933	0.000553682	1	60c_Twist_GCall	GCall	60	45	0.000335565	A2T/T2A
T2C	0.281034	0.00251001	1	60c_Twist_GCall	GCall	60	45	0.00155474	A2G/T2C
T2G	0.0211114	0.000188553	1	60c_Twist_GCall	GCall	60	45	7.52849e-05	A2C/T2G
A2C	0.0128927	0.000120742	2	60c_Twist_GCall	GCall	60	45	7.61569e-05	A2C/T2G
A2G	0.273598	0.00256228	2	60c_Twist_GCall	GCall	60	45	0.00155489	A2G/T2C
A2T	0.0921211	0.000862724	2	60c_Twist_GCall	GCall	60	45	0.000340707	A2T/T2A
C2A	0.0217009	0.000203231	2	60c_Twist_GCall	GCall	60	45	7.44079e-05	C2A/G2T
C2G	0.015241	0.000142733	2	60c_Twist_GCall	GCall	60	45	3.5083e-05	C2G/G2C
C2T	0.0891076	0.000834501	2	60c_Twist_GCall	GCall	60	45	0.000488855	C2T/G2A
G2A	0.116715	0.00109305	2	60c_Twist_GCall	GCall	60	45	0.000497023	C2T/G2A
G2C	0.0180371	0.000168919	2	60c_Twist_GCall	GCall	60	45	3.50923e-05	C2G/G2C
G2T	0.0163914	0.000153507	2	60c_Twist_GCall	GCall	60	45	7.50366e-05	C2A/G2T
T2A	0.0613111	0.000574184	2	60c_Twist_GCall	GCall	60	45	0.000327036	A2T/T2A
T2C	0.246235	0.00230601	2	60c_Twist_GCall	GCall	60	45	0.00150971	A2G/T2C
T2G	0.036649	0.000343221	2	60c_Twist_GCall	GCall	60	45	7.82012e-05	A2C/T2G
A2C	0.0209089	0.000219657	1	75c_Twist_GCall	GCall	75	60	9.37271e-05	A2C/T2G
A2G	0.266942	0.00280434	1	75c_Twist_GCall	GCall	75	60	0.00201225	A2G/T2C
A2T	0.0759497	0.000797887	1	75c_Twist_GCall	GCall	75	60	0.00042388	A2T/T2A
C2A	0.0144788	0.000152106	1	75c_Twist_GCall	GCall	75	60	9.60288e-05	C2A/G2T
C2G	0.0117586	0.00012353	1	75c_Twist_GCall	GCall	75	60	4.91608e-05	C2G/G2C
C2T	0.115061	0.00120877	1	75c_Twist_GCall	GCall	75	60	0.000657744	C2T/G2A
G2A	0.0909736	0.000955719	1	75c_Twist_GCall	GCall	75	60	0.000650121	C2T/G2A
G2C	0.0167594	0.000176065	1	75c_Twist_GCall	GCall	75	60	4.67049e-05	C2G/G2C
G2T	0.0214467	0.000225307	1	75c_Twist_GCall	GCall	75	60	9.10335e-05	C2A/G2T
T2A	0.0611545	0.000642456	1	75c_Twist_GCall	GCall	75	60	0.000424339	A2T/T2A
T2C	0.284879	0.00299278	1	75c_Twist_GCall	GCall	75	60	0.00203752	A2G/T2C
T2G	0.0196884	0.000206836	1	75c_Twist_GCall	GCall	75	60	9.35675e-05	A2C/T2G
A2C	0.0128929	0.000141138	2	75c_Twist_GCall	GCall	75	60	9.65534e-05	A2C/T2G
A2G	0.277736	0.00304036	2	75c_Twist_GCall	GCall	75	60	0.00203297	A2G/T2C
A2T	0.0868494	0.000950735	2	75c_Twist_GCall	GCall	75	60	0.000428718	A2T/T2A
C2A	0.0201182	0.000220233	2	75c_Twist_GCall	GCall	75	60	9.14097e-05	C2A/G2T
C2G	0.0141077	0.000154436	2	75c_Twist_GCall	GCall	75	60	4.6786e-05	C2G/G2C
C2T	0.0908568	0.000994604	2	75c_Twist_GCall	GCall	75	60	0.000648957	C2T/G2A
G2A	0.114619	0.00125473	2	75c_Twist_GCall	GCall	75	60	0.000658708	C2T/G2A
G2C	0.0171456	0.000187692	2	75c_Twist_GCall	GCall	75	60	5.38652e-05	C2G/G2C
G2T	0.0161008	0.000176255	2	75c_Twist_GCall	GCall	75	60	9.77838e-05	C2A/G2T
T2A	0.0612134	0.0006701	2	75c_Twist_GCall	GCall	75	60	0.000422951	A2T/T2A
T2C	0.255945	0.00280181	2	75c_Twist_GCall	GCall	75	60	0.0020055	A2G/T2C
T2G	0.0324148	0.000354843	2	75c_Twist_GCall	GCall	75	60	8.9823e-05	A2C/T2G
A2C	0.0207779	0.000246663	1	90c_Twist_GCall	GCall	90	75	0.000120733	A2C/T2G
A2G	0.272528	0.0032353	1	90c_Twist_GCall	GCall	90	75	0.0024432	A2G/T2C
A2T	0.0734727	0.000872226	1	90c_Twist_GCall	GCall	90	75	0.000498218	A2T/T2A
C2A	0.0146103	0.000173445	1	90c_Twist_GCall	GCall	90	75	0.000117368	C2A/G2T
C2G	0.0108371	0.000128652	1	90c_Twist_GCall	GCall	90	75	5.42826e-05	C2G/G2C
C2T	0.114437	0.00135853	1	90c_Twist_GCall	GCall	90	75	0.000807511	C2T/G2A
G2A	0.0914339	0.00108545	1	90c_Twist_GCall	GCall	90	75	0.000779853	C2T/G2A
G2C	0.0151318	0.000179636	1	90c_Twist_GCall	GCall	90	75	5.02765e-05	C2G/G2C
G2T	0.0213923	0.000253957	1	90c_Twist_GCall	GCall	90	75	0.000119684	C2A/G2T
T2A	0.059594	0.000707466	1	90c_Twist_GCall	GCall	90	75	0.000489349	A2T/T2A
T2C	0.28648	0.00340092	1	90c_Twist_GCall	GCall	90	75	0.00244566	A2G/T2C
T2G	0.0193051	0.000229179	1	90c_Twist_GCall	GCall	90	75	0.000115911	A2C/T2G
A2C	0.0135547	0.000166636	2	90c_Twist_GCall	GCall	90	75	0.000122052	A2C/T2G
A2G	0.280703	0.00345085	2	90c_Twist_GCall	GCall	90	75	0.00244347	A2G/T2C
A2T	0.0819499	0.00100746	2	90c_Twist_GCall	GCall	90	75	0.000485443	A2T/T2A
C2A	0.0201324	0.0002475	2	90c_Twist_GCall	GCall	90	75	0.000118677	C2A/G2T
C2G	0.0131616	0.000161803	2	90c_Twist_GCall	GCall	90	75	5.41529e-05	C2G/G2C
C2T	0.0915205	0.00112512	2	90c_Twist_GCall	GCall	90	75	0.000779471	C2T/G2A
G2A	0.113995	0.00140142	2	90c_Twist_GCall	GCall	90	75	0.000805393	C2T/G2A
G2C	0.015292	0.000187994	2	90c_Twist_GCall	GCall	90	75	5.4167e-05	C2G/G2C
G2T	0.0157788	0.000193979	2	90c_Twist_GCall	GCall	90	75	0.000115508	C2A/G2T
T2A	0.0601183	0.000739071	2	90c_Twist_GCall	GCall	90	75	0.000491922	A2T/T2A
T2C	0.263003	0.00323325	2	90c_Twist_GCall	GCall	90	75	0.00243694	A2G/T2C
T2G	0.0307909	0.000378531	2	90c_Twist_GCall	GCall	90	75	0.000113512	A2C/T2G
A2C	0.0329552	0.000129174	1	15c_Twist_GCfix	GCfix	15	0	-3.64068e-07	A2C/T2G
A2G	0.198531	0.000778179	1	15c_Twist_GCfix	GCfix	15	0	-2.03523e-05	A2G/T2C
A2T	0.128813	0.000504907	1	15c_Twist_GCfix	GCfix	15	0	-5.44478e-06	A2T/T2A
C2A	0.0129076	5.05936e-05	1	15c_Twist_GCfix	GCfix	15	0	-5.14292e-06	C2A/G2T
C2G	0.0173764	6.81099e-05	1	15c_Twist_GCfix	GCfix	15	0	-8.92677e-07	C2G/G2C
C2T	0.137807	0.000540159	1	15c_Twist_GCfix	GCfix	15	0	-3.09922e-06	C2T/G2A
G2A	0.0814273	0.000319169	1	15c_Twist_GCfix	GCfix	15	0	-4.1647e-07	C2T/G2A
G2C	0.0314764	0.000123378	1	15c_Twist_GCfix	GCfix	15	0	-2.06811e-06	C2G/G2C
G2T	0.0359305	0.000140836	1	15c_Twist_GCfix	GCfix	15	0	-3.43267e-07	C2A/G2T
T2A	0.0532213	0.000208611	1	15c_Twist_GCfix	GCfix	15	0	-8.28002e-06	A2T/T2A
T2C	0.245542	0.000962448	1	15c_Twist_GCfix	GCfix	15	0	-7.41048e-06	A2G/T2C
T2G	0.0240117	9.41183e-05	1	15c_Twist_GCfix	GCfix	15	0	-2.35871e-06	A2C/T2G
A2C	0.00963693	4.14725e-05	2	15c_Twist_GCfix	GCfix	15	0	-2.6865e-06	A2C/T2G
A2G	0.22933	0.000986922	2	15c_Twist_GCfix	GCfix	15	0	-9.79821e-06	A2G/T2C
A2T	0.162224	0.000698132	2	15c_Twist_GCfix	GCfix	15	0	-2.44594e-05	A2T/T2A
C2A	0.0297302	0.000127944	2	15c_Twist_GCfix	GCfix	15	0	-1.3554e-06	C2A/G2T
C2G	0.0224373	9.6559e-05	2	15c_Twist_GCfix	GCfix	15	0	-3.27255e-06	C2G/G2C
C2T	0.0726324	0.000312573	2	15c_Twist_GCfix	GCfix	15	0	-2.24373e-06	C2T/G2A
G2A	0.132722	0.000571169	2	15c_Twist_GCfix	GCfix	15	0	-4.86123e-06	C2T/G2A
G2C	0.0218893	9.42005e-05	2	15c_Twist_GCfix	GCfix	15	0	-1.60998e-06	C2G/G2C
G2T	0.0159585	6.86771e-05	2	15c_Twist_GCfix	GCfix	15	0	-6.42819e-06	C2A/G2T
T2A	0.0577646	0.00024859	2	15c_Twist_GCfix	GCfix	15	0	-3.17624e-06	A2T/T2A
T2C	0.191675	0.000824873	2	15c_Twist_GCfix	GCfix	15	0	-2.20042e-05	A2G/T2C
T2G	0.0539988	0.000232384	2	15c_Twist_GCfix	GCfix	15	0	-1.75024e-06	A2C/T2G
A2C	0.0271728	0.000153329	1	30c_Twist_GCfix	GCfix	30	15	2.37906e-05	A2C/T2G
A2G	0.232847	0.00131389	1	30c_Twist_GCfix	GCfix	30	15	0.00051536	A2G/T2C
A2T	0.10742	0.000606142	1	30c_Twist_GCfix	GCfix	30	15	9.57906e-05	A2T/T2A
C2A	0.0148235	8.36451e-05	1	30c_Twist_GCfix	GCfix	30	15	2.79085e-05	C2A/G2T
C2G	0.0146149	8.24682e-05	1	30c_Twist_GCfix	GCfix	30	15	1.34656e-05	C2G/G2C
C2T	0.12524	0.000706697	1	30c_Twist_GCfix	GCfix	30	15	0.000163439	C2T/G2A
G2A	0.0846643	0.000477738	1	30c_Twist_GCfix	GCfix	30	15	0.000158153	C2T/G2A
G2C	0.0243209	0.000137236	1	30c_Twist_GCfix	GCfix	30	15	1.17907e-05	C2G/G2C
G2T	0.0294187	0.000166002	1	30c_Twist_GCfix	GCfix	30	15	2.48224e-05	C2A/G2T
T2A	0.0576869	0.000325512	1	30c_Twist_GCfix	GCfix	30	15	0.000108622	A2T/T2A
T2C	0.259703	0.00146544	1	30c_Twist_GCfix	GCfix	30	15	0.000495579	A2G/T2C
T2G	0.0220882	0.000124638	1	30c_Twist_GCfix	GCfix	30	15	2.81607e-05	A2C/T2G
A2C	0.0121718	7.39687e-05	2	30c_Twist_GCfix	GCfix	30	15	2.98097e-05	A2C/T2G
A2G	0.246336	0.001497	2	30c_Twist_GCfix	GCfix	30	15	0.000500283	A2G/T2C
A2T	0.137917	0.000838133	2	30c_Twist_GCfix	GCfix	30	15	0.000115541	A2T/T2A
C2A	0.025454	0.000154686	2	30c_Twist_GCfix	GCfix	30	15	2.53868e-05	C2A/G2T
C2G	0.0186574	0.000113382	2	30c_Twist_GCfix	GCfix	30	15	1.35504e-05	C2G/G2C
C2T	0.0780844	0.000474524	2	30c_Twist_GCfix	GCfix	30	15	0.000159707	C2T/G2A
G2A	0.121543	0.000738623	2	30c_Twist_GCfix	GCfix	30	15	0.000162592	C2T/G2A
G2C	0.0179692	0.0001092	2	30c_Twist_GCfix	GCfix	30	15	1.33898e-05	C2G/G2C
G2T	0.0170257	0.000103466	2	30c_Twist_GCfix	GCfix	30	15	2.83607e-05	C2A/G2T
T2A	0.0582733	0.000354131	2	30c_Twist_GCfix	GCfix	30	15	0.000102365	A2T/T2A
T2C	0.224471	0.00136413	2	30c_Twist_GCfix	GCfix	30	15	0.00051725	A2G/T2C
T2G	0.0420965	0.000255823	2	30c_Twist_GCfix	GCfix	30	15	2.16891e-05	A2C/T2G
A2C	0.0248103	0.000178777	1	45c_Twist_GCfix	GCfix	45	30	4.92394e-05	A2C/T2G
A2G	0.247592	0.00178409	1	45c_Twist_GCfix	GCfix	45	30	0.000985563	A2G/T2C
A2T	0.100106	0.000721339	1	45c_Twist_GCfix	GCfix	45	30	0.000210988	A2T/T2A
C2A	0.0144046	0.000103796	1	45c_Twist_GCfix	GCfix	45	30	4.80596e-05	C2A/G2T
C2G	0.0128024	9.22511e-05	1	45c_Twist_GCfix	GCfix	45	30	2.32485e-05	C2G/G2C
C2T	0.120562	0.000868739	1	45c_Twist_GCfix	GCfix	45	30	0.000325481	C2T/G2A
G2A	0.086437	0.000622845	1	45c_Twist_GCfix	GCfix	45	30	0.00030326	C2T/G2A
G2C	0.0204388	0.000147277	1	45c_Twist_GCfix	GCfix	45	30	2.18317e-05	C2G/G2C
G2T	0.0269384	0.000194112	1	45c_Twist_GCfix	GCfix	45	30	5.29324e-05	C2A/G2T
T2A	0.0574311	0.000413835	1	45c_Twist_GCfix	GCfix	45	30	0.000196945	A2T/T2A
T2C	0.269236	0.00194005	1	45c_Twist_GCfix	GCfix	45	30	0.000970197	A2G/T2C
T2G	0.0192414	0.000138649	1	45c_Twist_GCfix	GCfix	45	30	4.21724e-05	A2C/T2G
A2C	0.0117586	8.96128e-05	2	45c_Twist_GCfix	GCfix	45	30	4.54538e-05	A2C/T2G
A2G	0.257886	0.00196535	2	45c_Twist_GCfix	GCfix	45	30	0.000968631	A2G/T2C
A2T	0.124289	0.000947209	2	45c_Twist_GCfix	GCfix	45	30	0.000224618	A2T/T2A
C2A	0.0234217	0.000178497	2	45c_Twist_GCfix	GCfix	45	30	4.9198e-05	C2A/G2T
C2G	0.0157539	0.000120061	2	45c_Twist_GCfix	GCfix	45	30	2.02295e-05	C2G/G2C
C2T	0.0811867	0.000618725	2	45c_Twist_GCfix	GCfix	45	30	0.000303909	C2T/G2A
G2A	0.118146	0.000900389	2	45c_Twist_GCfix	GCfix	45	30	0.000324359	C2T/G2A
G2C	0.0159722	0.000121724	2	45c_Twist_GCfix	GCfix	45	30	2.59139e-05	C2G/G2C
G2T	0.0164267	0.000125188	2	45c_Twist_GCfix	GCfix	45	30	5.00831e-05	C2A/G2T
T2A	0.0579472	0.000441617	2	45c_Twist_GCfix	GCfix	45	30	0.000189851	A2T/T2A
T2C	0.240344	0.00183167	2	45c_Twist_GCfix	GCfix	45	30	0.00098479	A2G/T2C
T2G	0.0368686	0.000280976	2	45c_Twist_GCfix	GCfix	45	30	4.68425e-05	A2C/T2G
A2C	0.0228126	0.00020581	1	60c_Twist_GCfix	GCfix	60	45	7.6272e-05	A2C/T2G
A2G	0.255978	0.00230938	1	60c_Twist_GCfix	GCfix	60	45	0.00151085	A2G/T2C
A2T	0.0927198	0.000836497	1	60c_Twist_GCfix	GCfix	60	45	0.000326146	A2T/T2A
C2A	0.0155742	0.000140507	1	60c_Twist_GCfix	GCfix	60	45	8.47702e-05	C2A/G2T
C2G	0.0119016	0.000107374	1	60c_Twist_GCfix	GCfix	60	45	3.83714e-05	C2G/G2C
C2T	0.114224	0.0010305	1	60c_Twist_GCfix	GCfix	60	45	0.000487246	C2T/G2A
G2A	0.0882438	0.000796116	1	60c_Twist_GCfix	GCfix	60	45	0.00047653	C2T/G2A
G2C	0.0180391	0.000162745	1	60c_Twist_GCfix	GCfix	60	45	3.72992e-05	C2G/G2C
G2T	0.0245131	0.000221152	1	60c_Twist_GCfix	GCfix	60	45	7.99729e-05	C2A/G2T
T2A	0.0605997	0.000546717	1	60c_Twist_GCfix	GCfix	60	45	0.000329826	A2T/T2A
T2C	0.275984	0.00248986	1	60c_Twist_GCfix	GCfix	60	45	0.00152	A2G/T2C
T2G	0.0194102	0.000175115	1	60c_Twist_GCfix	GCfix	60	45	7.8638e-05	A2C/T2G
A2C	0.0128836	0.000122173	2	60c_Twist_GCfix	GCfix	60	45	7.80145e-05	A2C/T2G
A2G	0.266118	0.00252355	2	60c_Twist_GCfix	GCfix	60	45	0.00152683	A2G/T2C
A2T	0.114762	0.00108827	2	60c_Twist_GCfix	GCfix	60	45	0.000365677	A2T/T2A
C2A	0.0218495	0.000207196	2	60c_Twist_GCfix	GCfix	60	45	7.78967e-05	C2A/G2T
C2G	0.0146294	0.000138728	2	60c_Twist_GCfix	GCfix	60	45	3.88968e-05	C2G/G2C
C2T	0.083534	0.000792139	2	60c_Twist_GCfix	GCfix	60	45	0.000477322	C2T/G2A
G2A	0.111836	0.00106052	2	60c_Twist_GCfix	GCfix	60	45	0.000484488	C2T/G2A
G2C	0.0142807	0.000135422	2	60c_Twist_GCfix	GCfix	60	45	3.96113e-05	C2G/G2C
G2T	0.0168413	0.000159703	2	60c_Twist_GCfix	GCfix	60	45	8.45976e-05	C2A/G2T
T2A	0.0607181	0.00057578	2	60c_Twist_GCfix	GCfix	60	45	0.000324014	A2T/T2A
T2C	0.248955	0.0023608	2	60c_Twist_GCfix	GCfix	60	45	0.00151393	A2G/T2C
T2G	0.0335925	0.000318552	2	60c_Twist_GCfix	GCfix	60	45	8.44183e-05	A2C/T2G
A2C	0.0215798	0.000227939	1	75c_Twist_GCfix	GCfix	75	60	9.84005e-05	A2C/T2G
A2G	0.263572	0.002784	1	75c_Twist_GCfix	GCfix	75	60	0.00198547	A2G/T2C
A2T	0.0868388	0.000917243	1	75c_Twist_GCfix	GCfix	75	60	0.000406891	A2T/T2A
C2A	0.0144953	0.000153108	1	75c_Twist_GCfix	GCfix	75	60	9.73717e-05	C2A/G2T
C2G	0.0112456	0.000118783	1	75c_Twist_GCfix	GCfix	75	60	4.97805e-05	C2G/G2C
C2T	0.113015	0.00119373	1	75c_Twist_GCfix	GCfix	75	60	0.000650476	C2T/G2A
G2A	0.0896573	0.000947013	1	75c_Twist_GCfix	GCfix	75	60	0.000627428	C2T/G2A
G2C	0.0162015	0.00017113	1	75c_Twist_GCfix	GCfix	75	60	4.5684e-05	C2G/G2C
G2T	0.0230098	0.000243043	1	75c_Twist_GCfix	GCfix	75	60	0.000101864	C2A/G2T
T2A	0.0602508	0.000636404	1	75c_Twist_GCfix	GCfix	75	60	0.000419513	A2T/T2A
T2C	0.281743	0.00297593	1	75c_Twist_GCfix	GCfix	75	60	0.00200607	A2G/T2C
T2G	0.0183912	0.000194259	1	75c_Twist_GCfix	GCfix	75	60	9.77822e-05	A2C/T2G
A2C	0.01329	0.000145493	2	75c_Twist_GCfix	GCfix	75	60	0.000101334	A2C/T2G
A2G	0.273947	0.00299907	2	75c_Twist_GCfix	GCfix	75	60	0.00200235	A2G/T2C
A2T	0.103699	0.00113526	2	75c_Twist_GCfix	GCfix	75	60	0.000412668	A2T/T2A
C2A	0.0207942	0.000227647	2	75c_Twist_GCfix	GCfix	75	60	9.83482e-05	C2A/G2T
C2G	0.0132292	0.000144828	2	75c_Twist_GCfix	GCfix	75	60	4.49967e-05	C2G/G2C
C2T	0.0859518	0.000940969	2	75c_Twist_GCfix	GCfix	75	60	0.000626152	C2T/G2A
G2A	0.111505	0.00122072	2	75c_Twist_GCfix	GCfix	75	60	0.000644686	C2T/G2A
G2C	0.0133774	0.00014645	2	75c_Twist_GCfix	GCfix	75	60	5.064e-05	C2G/G2C
G2T	0.0159008	0.000174076	2	75c_Twist_GCfix	GCfix	75	60	9.8971e-05	C2A/G2T
T2A	0.0602248	0.000659319	2	75c_Twist_GCfix	GCfix	75	60	0.000407553	A2T/T2A
T2C	0.258475	0.00282969	2	75c_Twist_GCfix	GCfix	75	60	0.00198281	A2G/T2C
T2G	0.0296055	0.00032411	2	75c_Twist_GCfix	GCfix	75	60	8.99759e-05	A2C/T2G
A2C	0.0208142	0.000251203	1	90c_Twist_GCfix	GCfix	90	75	0.000121665	A2C/T2G
A2G	0.270473	0.00326429	1	90c_Twist_GCfix	GCfix	90	75	0.00246576	A2G/T2C
A2T	0.0838561	0.00101204	1	90c_Twist_GCfix	GCfix	90	75	0.000501693	A2T/T2A
C2A	0.0145439	0.000175527	1	90c_Twist_GCfix	GCfix	90	75	0.000119791	C2A/G2T
C2G	0.0107119	0.00012928	1	90c_Twist_GCfix	GCfix	90	75	6.02776e-05	C2G/G2C
C2T	0.111814	0.00134947	1	90c_Twist_GCfix	GCfix	90	75	0.00080621	C2T/G2A
G2A	0.0907486	0.00109523	1	90c_Twist_GCfix	GCfix	90	75	0.000775643	C2T/G2A
G2C	0.014737	0.000177858	1	90c_Twist_GCfix	GCfix	90	75	5.24122e-05	C2G/G2C
G2T	0.0224186	0.000270566	1	90c_Twist_GCfix	GCfix	90	75	0.000129387	C2A/G2T
T2A	0.0594573	0.00071758	1	90c_Twist_GCfix	GCfix	90	75	0.000500689	A2T/T2A
T2C	0.282701	0.00341187	1	90c_Twist_GCfix	GCfix	90	75	0.00244201	A2G/T2C
T2G	0.0177234	0.000213901	1	90c_Twist_GCfix	GCfix	90	75	0.000117424	A2C/T2G
A2C	0.0133644	0.000166881	2	90c_Twist_GCfix	GCfix	90	75	0.000122722	A2C/T2G
A2G	0.275803	0.00344396	2	90c_Twist_GCfix	GCfix	90	75	0.00244724	A2G/T2C
A2T	0.0998519	0.00124685	2	90c_Twist_GCfix	GCfix	90	75	0.000524263	A2T/T2A
C2A	0.0201973	0.000252204	2	90c_Twist_GCfix	GCfix	90	75	0.000122905	C2A/G2T
C2G	0.0121261	0.000151419	2	90c_Twist_GCfix	GCfix	90	75	5.15875e-05	C2G/G2C
C2T	0.0872961	0.00109007	2	90c_Twist_GCfix	GCfix	90	75	0.000775253	C2T/G2A
G2A	0.110064	0.00137437	2	90c_Twist_GCfix	GCfix	90	75	0.000798338	C2T/G2A
G2C	0.0126291	0.000157701	2	90c_Twist_GCfix	GCfix	90	75	6.18902e-05	C2G/G2C
G2T	0.0155609	0.000194309	2	90c_Twist_GCfix	GCfix	90	75	0.000119204	C2A/G2T
T2A	0.0596774	0.000745193	2	90c_Twist_GCfix	GCfix	90	75	0.000493427	A2T/T2A
T2C	0.265324	0.00331311	2	90c_Twist_GCfix	GCfix	90	75	0.00246623	A2G/T2C
T2G	0.0281065	0.000350967	2	90c_Twist_GCfix	GCfix	90	75	0.000116833	A2C/T2G

[truncated: 42 more sheets: Fig3d, Fig4b, Fig4c, Fig4d, Fig5a, Fig5b, Fig6b, Fig6c, Fig6e, SuppFig1, SuppFig3, SuppFig4a, SuppFig4b, SuppFig4c, SuppFig5a, SuppFig5b, SuppFig6a, SuppFig6b, SuppFig6c, SuppFig7 …]
